# Supplementary material for: ERG transcription factors have a splicing regulatory function involving RBFOX2 that is altered in the EWS-FLI1 oncogenic fusion
Source: Nucleic Acids Res. 2021 May 1;49(9):5038–56. doi: 10.1093/nar/gkab305 (PMC8136815; doi:10.1093/nar/gkab305)
Supplement: gkab305_Supplemental_Files [file gkab305_supplemental_files.zip]

Archive with 2 entries (2 files):
- Supplementary_Figures_and_Legends.pdf
- Tables_paper_revised.xlsx
