# Supplementary material for: ERG transcription factors have a splicing regulatory function involving RBFOX2 that is altered in the EWS-FLI1 oncogenic fusion
Source: Nucleic Acids Res. 2021 May 1;49(9):5038–56. doi: 10.1093/nar/gkab305 (PMC8136815; doi:10.1093/nar/gkab305)
Supplement: gkab305_Supplemental_Files [file gkab305_supplemental_files.zip › Tables_paper_revised.xlsx]

## Sheet: Supplementary Table 1
Table 1: Differentially expressed genes between HeLa_siCTRL and HeLa_siERG
EnsemblID	baseMean	Mean_HeLa_siERG	Mean_HeLa_siCTRL	foldChange	log2FoldChange	pval	padj
ENSG00000000971	1067.88216317589	1764.37226658134	371.392059770434	0.210495294448288	-2.24814011219901	2.02015104414347e-20	2.01171740386209e-18
ENSG00000002016	1462.81128123793	2042.64599105715	882.976571418702	0.432270973670639	-1.20999213014869	1.29951440693623e-12	5.26842658970153e-11
ENSG00000002549	11365.5115892444	18732.4691347259	3998.55404376289	0.213455792453459	-2.22799078200669	6.14654128604928e-40	2.5218029588403e-37
ENSG00000002746	480.193330939366	658.568680875991	301.81798100274	0.458293857219688	-1.12565514633003	1.1077098866035e-06	1.60250780069e-05
ENSG00000003249	195.77339222157	100.372077589653	291.174706853487	2.90095327152522	1.5365270568314	9.45510262648331e-08	1.68760419326867e-06
ENSG00000004139	4026.82152748835	6615.07478495359	1438.5682700231	0.217468179391594	-2.20112377802916	1.00404928655578e-34	3.08956005966081e-32
ENSG00000004399	4439.31103484908	2397.88206828202	6480.74000141613	2.70269338394081	1.43439784980852	7.45615757967768e-20	7.10320200880068e-18
ENSG00000004660	1207.26151291737	746.538238087535	1667.98478774722	2.23429250190884	1.15981806828752	1.64936309890808e-10	4.72116762013959e-09
ENSG00000004777	75.0073673740937	43.4851115243802	106.529623223807	2.44979533199726	1.29266122439253	1.24869427582072e-07	2.18439861064693e-06
ENSG00000004897	11719.3071305615	6769.27327697657	16669.3409841464	2.46250081834363	1.30012420400865	2.08740738559696e-15	1.25207821953614e-13
ENSG00000005339	2991.51449406873	4014.91886295403	1968.11012518344	0.490199227521967	-1.02855988414468	2.68822306958253e-10	7.45219027694812e-09
ENSG00000005810	8160.17944809257	11145.7058957949	5174.65300039021	0.464273241082246	-1.10695396296069	2.50443866366815e-12	9.75494710376361e-11
ENSG00000006007	4185.43809922268	1726.53512033995	6644.34107810542	3.84836717181703	1.94424645287321	8.86107835115053e-32	2.21678245482319e-29
ENSG00000006025	370.936970334797	234.817135575974	507.05680509362	2.15936883758453	1.11060968833786	0.000133442182514743	0.00117318554233176
ENSG00000006459	2122.56354390141	2952.37028312599	1292.75680467684	0.437870822662548	-1.19142277526916	2.55844639311864e-12	9.92761084018331e-11
ENSG00000006576	3384.6472305901	1858.42977224286	4910.86468893735	2.64248063730202	1.40189290034185	4.96127662978925e-14	2.4583485213405e-12
ENSG00000007264	3057.12634718642	1778.45347602108	4335.79921835176	2.43796043968055	1.28567471581057	1.60839843753533e-10	4.6081963055307e-09
ENSG00000007968	2123.868440904	803.350030936404	3444.3868508716	4.28752936855774	2.10014655343764	1.83999046993838e-35	6.02322837771e-33
ENSG00000008282	2532.09505464568	1306.4267652776	3757.76334401376	2.87636738919329	1.52424795836283	1.63335407563444e-18	1.39224205710104e-16
ENSG00000008735	144.234861184829	202.850227845372	85.6194945242849	0.422082318731979	-1.24440369964049	3.59019915526101e-05	0.000364600720153586
ENSG00000010017	2748.50003936091	1470.07999138378	4026.92008733805	2.73925236105523	1.45378218436072	3.47328730612792e-19	3.15269981406673e-17
ENSG00000010270	1445.97805781352	665.677861028926	2226.27825459812	3.34437779131936	1.74173782794427	3.62426722700784e-23	4.64676361842742e-21
ENSG00000011028	1191.3129320423	743.7889929265	1638.8368711581	2.20336262937955	1.1397069533021	1.09729182887766e-11	3.81522789450783e-10
ENSG00000012171	14765.5238909199	20685.6084707635	8845.4393110762	0.427613203816465	-1.22562169368482	0.000243406578161315	0.00199039697491411
ENSG00000013364	10025.8853135736	13743.1741723158	6308.59645483134	0.459034890756121	-1.12332427935773	6.16839326037471e-05	0.00058966368342752
ENSG00000013374	9304.67539028411	13574.4492454055	5034.9015351627	0.370910188998411	-1.43085819529778	1.2392815375594e-18	1.06519363665476e-16
ENSG00000013583	293.674474797897	185.944114117881	401.404835477913	2.15873913182021	1.1101889145192	1.95600823226687e-05	0.000211558275272703
ENSG00000014914	429.765721869182	623.304576365573	236.226867372791	0.378991068459991	-1.39976424554195	9.54957458838915e-11	2.86403469453531e-09
ENSG00000015171	4079.83951791268	1862.50479860169	6297.17423722367	3.38102443652837	1.75746044342173	2.57462746449841e-24	3.61752793196715e-22
ENSG00000015475	1295.90477980708	755.770574878652	1836.0389847355	2.42936023942226	1.28057643690376	1.55291076017973e-13	7.14269312428857e-12
ENSG00000015532	2437.17318043551	1624.4374839155	3249.90887695552	2.00063647209249	1.00045904452737	2.49947450779288e-10	6.96660598544335e-09
ENSG00000019186	416.2707630453	703.51274117507	129.028784915529	0.183406464963255	-2.44688360095962	2.87319371024273e-13	1.26482179768067e-11
ENSG00000022267	159.555490348198	282.773953927392	36.337026769003	0.128502028791284	-2.96013695800502	3.18901654820076e-05	0.000328191398677878
ENSG00000023902	62.2260587978745	92.6865951552242	31.7655224405249	0.342719703829087	-1.54489895643169	2.03351589591673e-07	3.40627749772747e-06
ENSG00000024526	14876.1095548969	9525.19656455752	20227.0225452364	2.12352809814965	1.0864631982982	2.75308291606684e-10	7.61826568437883e-09
ENSG00000025156	858.453642405159	1233.68977545848	483.217509351841	0.391684780861755	-1.35223502225822	6.49418287399423e-15	3.65324499480213e-13
ENSG00000025708	8367.35827100481	12270.9879588967	4463.72858311288	0.363762771022571	-1.45893019568432	2.82164209162428e-11	9.18552231460741e-10
ENSG00000026103	5572.82772839033	8571.31596617041	2574.33949061025	0.30034355293525	-1.73531439905418	2.99077881203765e-17	2.2122417025291e-15
ENSG00000026652	55.3568829664854	81.8853803687002	28.8283855642706	0.352057784118079	-1.50611585347144	2.40717661998953e-11	7.96464857781697e-10
ENSG00000026950	5846.43032713573	9540.55359472437	2152.3070595471	0.225595615409284	-2.14818906655116	4.90663369954827e-35	1.54063291396734e-32
ENSG00000027697	7084.95854951716	9888.37963683056	4281.53746220377	0.432986760162062	-1.20760518388587	7.50723934966873e-14	3.6151058220447e-12
ENSG00000029364	6414.07935172577	3611.94079853472	9216.21790491681	2.55159716589364	1.35140058120268	8.25490082723827e-16	5.22657517191252e-14
ENSG00000029639	466.9787556282	644.523999003354	289.433512253045	0.44906553161807	-1.15500210372526	8.94091620348285e-06	0.000104967925409146
ENSG00000029993	2658.96828811287	1712.31867370014	3605.61790252561	2.1056932672084	1.07429529671194	5.61700202753151e-10	1.48744207735949e-08
ENSG00000033100	9889.54618904682	13426.8580648902	6352.23431320343	0.473099088595704	-1.07978571332277	1.29936592668834e-05	0.00014688754199165
ENSG00000033627	2304.82199110306	3110.6678932969	1498.97608890921	0.481882393211863	-1.05324700534707	3.25559089914843e-10	8.93646632985695e-09
ENSG00000035115	195.625191585516	109.674365758309	281.576017412724	2.56738222706697	1.36029809764434	3.88359309373105e-05	0.000390912800416088
ENSG00000037637	1807.41796813326	2489.44995326837	1125.38598299815	0.45206210372723	-1.14540711298878	5.2716840934154e-11	1.64351561538485e-09
ENSG00000037749	4755.21740720503	2771.7995663913	6738.63524801876	2.43114088396804	1.2816334995833	3.56513054439466e-14	1.79252666636549e-12
ENSG00000037965	51.7425336478199	75.9016143480768	27.5834529475631	0.363410622876456	-1.46032750319869	3.23211304776638e-08	6.31061869243777e-07
ENSG00000038210	4389.19537761609	5999.99997465665	2778.39078057553	0.463065132051859	-1.1107129660248	1.73440755045681e-11	5.87122714357608e-10
ENSG00000042088	1212.58993568327	736.013315660755	1689.16655570578	2.29502173366162	1.19850781590373	1.06070022031906e-12	4.35516733217904e-11
ENSG00000043143	7128.15390183437	10256.9504002059	3999.35740346289	0.389916812250805	-1.35876173336046	4.85200118364138e-16	3.14980861649428e-14
ENSG00000044090	3796.03512018377	5176.45051299624	2415.6197273713	0.466655620739835	-1.09956982232048	9.70747046570868e-10	2.47480177050805e-08
ENSG00000046653	823.666737175643	170.120818155089	1477.2126561962	8.6833150240878	3.11824592467165	4.93094786874328e-31	1.14947118840227e-28
ENSG00000047597	733.389125087069	480.43717986176	986.341070312378	2.05300736840597	1.03773880540252	2.26208334644404e-07	3.74228852975428e-06
ENSG00000047617	360.15431011015	617.883705939134	102.424914281166	0.165767301025504	-2.59276864354729	1.68505644654078e-06	2.3220274033366e-05
ENSG00000047644	58.3449188297909	101.150408967092	15.5394286924901	0.153626948730832	-2.70249678384043	7.08381636211674e-23	8.75406077424475e-21
ENSG00000047936	200.485005094318	383.17192029051	17.798089898126	0.0464493585141417	-4.42819751727567	2.21752253320533e-30	4.94459317893198e-28
ENSG00000048052	643.923567967287	988.751831489224	299.095304445349	0.302497851250361	-1.72500320043884	1.35203208044487e-13	6.26556914870018e-12
ENSG00000049239	1421.9572186585	2165.72905538879	678.185381928215	0.313144148960253	-1.67510117217935	1.06896166592187e-18	9.23961219721403e-17
ENSG00000049769	418.468585669424	574.41653261448	262.520638724368	0.457021383993762	-1.12966642443991	5.99664294333123e-08	1.11091330529347e-06
ENSG00000050393	4645.28044148496	2783.43929469341	6507.12158827652	2.33779899589772	1.22515089219302	1.98814476852414e-13	8.90497855491358e-12
ENSG00000050555	1287.64704803761	825.572166961403	1749.72192911381	2.11940518241286	1.08365942479234	2.33572405618248e-10	6.57299419697456e-09
ENSG00000052344	271.807543689937	391.057471730057	152.557615649817	0.390115588317224	-1.35802644787419	2.13671769318461e-06	2.89260625327688e-05
ENSG00000052723	4984.05247752435	3258.21839486957	6709.88656017913	2.05937286792825	1.04220506649717	1.07607015716016e-10	3.19920336289616e-09
ENSG00000053371	1124.32334949672	691.62440412017	1557.02229487327	2.25125412810439	1.17072892159086	1.36125214744634e-12	5.49699341588864e-11
ENSG00000054277	5078.9332940902	6910.36611952426	3247.50046865613	0.46994622462633	-1.08943241448756	3.66720662335232e-05	0.000371318246157203
ENSG00000054690	1849.0866388566	2670.60750881182	1027.56576890139	0.38476854629925	-1.37793722704968	3.41349515270658e-13	1.48566703456767e-11
ENSG00000055332	15660.6823708742	22845.9938838983	8475.37085785015	0.370978426279959	-1.43059280346957	1.83481676424056e-18	1.54259963531274e-16
ENSG00000056558	910.394047906893	1552.89061529138	267.897480522406	0.172515358058326	-2.53520329236873	5.57822554564731e-07	8.55244535451486e-06
ENSG00000057149	2116.17919115794	3723.50612988949	508.852252426383	0.136659437281894	-2.87134300348824	4.10736078541765e-05	0.000410615980273185
ENSG00000057657	1924.24724293362	2779.85391164438	1068.64057422287	0.384423285607383	-1.3792323680035	5.62244583072694e-14	2.75490892766399e-12
ENSG00000057757	2211.74500256681	1383.16434499036	3040.32566014325	2.19809429816125	1.13625327917678	5.92413075009097e-11	1.82839947152507e-09
ENSG00000058804	14076.79097896	7650.75807984966	20502.8238780704	2.67984213643745	1.42214801721783	3.20318861410734e-17	2.35239419677081e-15
ENSG00000059378	15468.3658299708	27310.7076417689	3626.02401817268	0.132769317651332	-2.91300630954753	3.07164904301887e-61	2.77993272655099e-58
ENSG00000059769	1222.69847425926	1636.92388083969	808.473067678831	0.493897778108111	-1.01771561639093	1.41681707934574e-06	1.99436771951271e-05
ENSG00000059804	23909.4397940493	13108.918098305	34709.9614897937	2.647812827077	1.40480114216331	1.39827466248446e-12	5.62435420121691e-11
ENSG00000060491	11929.0746045433	17825.8877884773	6032.26142060937	0.338398933741109	-1.5632030722003	1.29007179218791e-20	1.31012538341301e-18
ENSG00000060642	1005.93444285097	1358.86680742608	653.002078275865	0.480548994726539	-1.05724456535443	1.66564336094963e-08	3.43983301072357e-07
ENSG00000061455	77.2547172990146	45.925518691625	108.583915906404	2.36434816633232	1.24144249780641	0.000271335508162338	0.00218281435860479
ENSG00000062194	9555.59130382839	12930.7062124254	6180.47639523138	0.477968975065911	-1.06501111888048	2.06289726010389e-08	4.20101995967286e-07
ENSG00000063241	3753.0809190934	1997.41736593206	5508.74447225474	2.75793360276719	1.46358772439664	1.30534852239247e-08	2.77012961258887e-07
ENSG00000063587	226.565676342919	324.326020729377	128.805331956462	0.397147696218735	-1.33225246037585	1.40316678516671e-11	4.8134721456371e-10
ENSG00000063761	320.954171364226	447.995290063018	193.913052665434	0.432846186035029	-1.20807364745871	1.41584564886113e-08	2.98199770438781e-07
ENSG00000064309	1927.82501935425	680.92043273015	3174.72960597836	4.66240907656314	2.22107559109002	4.19859319540056e-38	1.57554769775208e-35
ENSG00000064666	6348.71015653216	8653.52852976387	4043.89178330044	0.46731131345918	-1.09754413007096	4.06267858573085e-11	1.29278885999508e-09
ENSG00000065150	21869.9311192823	13549.6754099338	30190.1868286308	2.22811144291303	1.15582139341273	6.74107732708893e-12	2.4489928032096e-10
ENSG00000065328	4878.48787136199	3023.54857893116	6733.42716379282	2.22699486646685	1.15509823251665	1.06437766876452e-11	3.70497344406709e-10
ENSG00000065361	304.651796686932	177.032971308171	432.270622065693	2.44175205822658	1.28791671280384	4.76868747562094e-05	0.000469860013808299
ENSG00000065559	3582.42063591052	2251.02489387959	4913.81637794145	2.18292404997467	1.1262619358115	4.79790077629593e-11	1.50803069241473e-09
ENSG00000065618	787.842470112133	1091.67218243154	484.012757792727	0.44336822498734	-1.17342271506515	0.000468573471683624	0.00352123721934898
ENSG00000065621	50.1267958453722	67.7018152259339	32.5517764648106	0.480810984996178	-1.05645823748537	0.0070582685656194	0.0370126077083631
ENSG00000066027	3836.41907176073	1922.21628395461	5750.62185956686	2.99166223258499	1.58094729993073	1.66623693728775e-14	8.88592318843699e-13
ENSG00000066248	288.969792169642	115.921683829036	462.017900510248	3.9856037735929	1.99479829264411	2.05123378002123e-18	1.71052885216892e-16
ENSG00000066279	19810.3182184709	11969.1241940315	27651.5122429102	2.31023688906986	1.20804079153915	1.21650670442377e-13	5.70360358211944e-12
ENSG00000066455	3368.01140647763	4583.96903868984	2152.05377426543	0.46947388957071	-1.09088317222524	1.01306017359337e-11	3.54640211622771e-10
ENSG00000066468	50.2170061572488	23.2027866147004	77.2312256997972	3.32853234321719	1.73488618693487	8.03176167297145e-07	1.19625042806875e-05
ENSG00000066629	998.162603953425	532.710803824301	1463.61440408255	2.74748398863951	1.4581110736849	3.4143615085297e-16	2.26429564609843e-14
ENSG00000067066	8244.18039996108	14383.7552175637	2104.6055823585	0.146318228482408	-2.77281858171322	1.12003856755903e-56	8.40602603959973e-54
ENSG00000067082	4276.45893581926	6861.06490505086	1691.85296658765	0.246587518118678	-2.0198283203049	9.20179505170327e-23	1.11475762022032e-20
ENSG00000067221	447.00669863801	596.194248282397	297.819148993622	0.499533750705618	-1.00134593873021	0.00016035401186082	0.00137789815665158
ENSG00000067955	5566.76315196246	3664.09919379818	7469.42711012674	2.03854391354072	1.02753903515123	7.50015405451749e-10	1.95251472429406e-08
ENSG00000067992	544.718823835813	309.430147461002	780.007500210623	2.52078702288996	1.3338742324368	2.80498900460424e-12	1.08160797820397e-10
ENSG00000068078	2562.99597712195	1273.28689137575	3852.70506286816	3.02579496338444	1.59731422967938	6.25369365124656e-21	6.68168081050374e-19
ENSG00000068079	7901.80703624831	14321.9060281836	1481.708044313	0.103457461695196	-3.27289039398674	4.25445133631684e-26	7.07641740917867e-24
ENSG00000068354	618.400403609415	910.542781078718	326.258026140111	0.358311583947317	-1.48071340932587	2.27766073418098e-14	1.17791425968879e-12
ENSG00000068383	1307.92166817627	523.122524430055	2092.72081192249	4.00044103282021	2.00015906019696	3.3261194621151e-31	7.93395519137549e-29
ENSG00000068400	5494.95573069998	7341.88176348521	3648.02969791475	0.496879385344803	-1.00903240664747	7.80258051193733e-10	2.0261029952137e-08
ENSG00000068489	1696.45817038262	953.948533037502	2438.96780772774	2.55670795987467	1.35428737805998	5.09133198702819e-15	2.9012106772749e-13
ENSG00000068615	700.138548395894	243.448559698652	1156.82853709314	4.75183972550543	2.24848617639163	7.0470036528584e-30	1.49547137518694e-27
ENSG00000068971	1016.4345037407	1414.11953862179	618.749468859612	0.437551035793375	-1.19247679270398	1.67754905979821e-10	4.79293055887193e-09
ENSG00000069020	1660.8890775433	2479.52709703757	842.251058049024	0.339682134974572	-1.55774275085731	1.51970406373578e-06	2.11980116705411e-05
ENSG00000069869	7797.86833082595	4187.21408954703	11408.5225721049	2.72460932928773	1.44604938251166	9.7659421497795e-18	7.62710167235698e-16
ENSG00000070081	3190.3414918195	4375.0075689914	2005.67541464761	0.45843930165131	-1.12519736434634	0.000148208971554085	0.0012884846977965
ENSG00000070190	470.512927236774	908.770211840294	32.2556426332531	0.0354937279116293	-4.81629208093879	1.9588083065689e-14	1.03033316925524e-12
ENSG00000070950	2237.69330491111	1424.16395193184	3051.22265789039	2.14246586830925	1.09927222090104	1.0985072620103e-10	3.25647080532938e-09
ENSG00000071051	68.802644582142	22.5878081472481	115.017481017036	5.09201602330097	2.34823695904691	2.258931845887e-15	1.34687860196852e-13
ENSG00000071539	14389.3234894911	8296.59137084327	20482.055608139	2.46873139734459	1.30376987706426	2.06466838734547e-15	1.24085763568374e-13
ENSG00000071967	3010.31317466381	1661.77862078091	4358.8477285467	2.62300144798972	1.39121860402189	0.000734531259806403	0.00524536119644995
ENSG00000072121	5948.5464137332	9484.95351528434	2412.13931218207	0.254312191229517	-1.97532747122039	4.4440665829386e-31	1.04388070857713e-28
ENSG00000072201	68.27765683526	111.669019696515	24.8862939740051	0.222857638059679	-2.16580568721486	0.00166887232313039	0.0107186120340316
ENSG00000072274	52904.328121652	32690.3915016955	73118.2647416086	2.23668978506471	1.16136517745953	1.17768515203958e-11	4.08091777178038e-10
ENSG00000072415	3000.99452744554	1733.57786238237	4268.41119250872	2.46219756558431	1.29994652764415	3.87979661994727e-14	1.94122311857557e-12
ENSG00000072518	1813.83221545076	2448.79036530656	1178.87406559497	0.481410774191522	-1.05465966454413	3.23140181636668e-10	8.88592183122603e-09
ENSG00000072571	4501.95379365023	2996.65376574354	6007.25382155691	2.00465395443053	1.00335321856845	6.63467919856471e-09	1.48046202769423e-07
ENSG00000072954	141.375847379622	50.0706842779397	232.681010481304	4.64705074110239	2.21631539770793	1.0374426268234e-17	8.06140077524817e-16
ENSG00000073150	152.226904571863	265.808034439722	38.6457747040048	0.145389791491681	-2.78200212054985	6.29757948192081e-07	9.59320882367254e-06
ENSG00000073712	8685.15203990224	4751.07011265689	12619.2339671476	2.65608245467265	1.40929993399692	1.37545685057388e-06	1.94504516309784e-05
ENSG00000073756	1423.77901237734	2272.88338030266	574.674644452017	0.252839476689513	-1.98370636089038	0.00120978563953222	0.00811738201352942
ENSG00000073910	138.439179349383	215.390345724508	61.4880129742592	0.285472465200017	-1.80857649548173	0.000338868794621453	0.00264653088307023
ENSG00000074370	179.883309332649	84.5972582669544	275.169360398344	3.25269832658195	1.70163702498401	1.29745003031848e-10	3.79143731081955e-09
ENSG00000074660	294.271389959697	428.291384160855	160.251395758538	0.374164416294566	-1.41825573266458	3.19431068235657e-06	4.15260388706354e-05
ENSG00000074695	16590.8903359817	9448.90439825889	23732.8762737046	2.51170667766284	1.32866799313485	2.48372694776745e-15	1.46692441285513e-13
ENSG00000074696	20295.3170681122	13442.4070363165	27148.2270999079	2.01959567409045	1.01406649229818	1.59734116345167e-10	4.58078144832911e-09
ENSG00000075188	3401.12663218082	2231.93700125647	4570.31626310517	2.04769053093	1.03399769618335	1.3283481193246e-09	3.34489361536312e-08
ENSG00000075303	1193.54911150978	772.124777646908	1614.97344537264	2.09159645192887	1.06460452798961	1.50822028227032e-09	3.75784990329879e-08
ENSG00000075336	1082.36242036821	611.66204101099	1553.06279972544	2.53908644904373	1.34430951569573	2.12394147125087e-15	1.27151367727355e-13
ENSG00000075399	782.637717622035	1080.72451812317	484.550917120901	0.448357475929566	-1.15727864139779	0.000768204213374596	0.00545921751726321
ENSG00000075651	1966.27980849718	2861.70271722651	1070.85689976785	0.374202705725386	-1.41810810466119	3.0187117572461e-17	2.22754866863836e-15
ENSG00000075785	2769.70700786143	1586.07071004987	3953.34330567299	2.49253912869288	1.31761615269893	2.20209749186724e-13	9.82039738003577e-12
ENSG00000075826	366.365166826472	555.847762981165	176.882570671779	0.318221251306489	-1.65189791059889	6.71207901895566e-13	2.83316026738388e-11
ENSG00000076003	4276.86709181718	2712.88849053998	5840.84569309438	2.15299881047887	1.10634752242353	2.98348895228496e-10	8.23362677585295e-09
ENSG00000076067	1935.8766989817	2749.20108744096	1122.55231052244	0.408319462570614	-1.29222975954347	1.22823739532097e-14	6.64219558724458e-13
ENSG00000076201	3016.71977660111	4267.06239213322	1766.377161069	0.413956253446282	-1.27244978192327	1.96408770441398e-13	8.82800659098223e-12
ENSG00000076248	2754.81409100385	1666.25089977992	3843.37728222779	2.30660177451993	1.20576895004756	1.64983611960644e-13	7.53221175614388e-12
ENSG00000076662	553.5690898421	349.267239853014	757.870939831186	2.16988842168572	1.11762085943504	3.87334864863867e-08	7.44452287740541e-07
ENSG00000076770	3504.21501402922	1471.7283232671	5536.70170479134	3.76204060033334	1.91151541866002	2.31538338270945e-29	4.78165517243976e-27
ENSG00000076944	798.034740514895	1099.80145800418	496.268023025611	0.451234192693465	-1.14805170144088	6.76621343886016e-09	1.50762602264421e-07
ENSG00000077348	1179.67756338857	667.706236159852	1691.64889061728	2.53352267659859	1.34114474193325	5.43400949961682e-14	2.67108476537874e-12
ENSG00000077463	1252.29787116188	1697.7211395843	806.874602739458	0.475269220560585	-1.07318312220244	4.670180044761e-06	5.86555551662616e-05
ENSG00000078237	2473.17745369231	3360.25679032322	1586.0981170614	0.472016936809414	-1.08308946790074	1.20893854432706e-10	3.56324214056399e-09
ENSG00000078487	281.113345509325	393.753520210553	168.473170808097	0.42786454510428	-1.22477395956107	4.25071195484955e-07	6.68021744446759e-06
ENSG00000078967	785.893326833337	440.517474100168	1131.26917956651	2.5680460959632	1.36067109880782	1.05226930856635e-12	4.33458887468476e-11
ENSG00000079385	223.88259402125	372.027574145513	75.7376138969872	0.203580646060831	-2.29632768062135	6.62218021442809e-22	7.54707805104321e-20
ENSG00000079482	2610.96410890549	3823.6873984158	1398.24081939519	0.365678643074877	-1.45135172423679	9.03316898514453e-17	6.23227898748615e-15
ENSG00000080819	1426.77713235258	699.304273127744	2154.24999157742	3.08056174452104	1.62319345226405	4.02354415949745e-20	3.89334834377031e-18
ENSG00000081041	326.353736200945	502.914651195586	149.792821206305	0.297849388261408	-1.74734509888508	3.43760460187712e-05	0.00035142369170884
ENSG00000081320	1955.25047769363	1082.05249504268	2828.44846034458	2.61396602595794	1.38624039036803	6.58237157432646e-16	4.22852099610855e-14
ENSG00000082146	1268.48293928035	523.570363170372	2013.39551539033	3.84551085588312	1.94317526536346	1.30899278063933e-28	2.58198825981107e-26
ENSG00000082458	1293.99858978048	1810.40832582444	777.588853736523	0.429510206423967	-1.21923568044495	2.22816544241325e-11	7.41220311659438e-10
ENSG00000082516	4955.00744391106	3253.13564564484	6656.87924217728	2.04629624070218	1.03301501803258	7.55325296753172e-10	1.96467579935688e-08
ENSG00000083097	1031.6864456408	1498.54261665709	564.830274624521	0.376919727437936	-1.40767078931977	3.82570546660469e-15	2.22114684741307e-13
ENSG00000084623	12740.3253686016	7306.10482317209	18174.5459140312	2.48758351459572	1.31474496146354	1.03627977697533e-15	6.45493218973841e-14
ENSG00000084764	166.49938390898	292.531293980802	40.4674738371588	0.138335537666663	-2.8537562700736	1.85756756554298e-18	1.55747170461371e-16
ENSG00000085063	17574.7807991697	10970.3570113412	24179.2045869983	2.20404901700114	1.14015630911692	7.2554942705835e-13	3.04998380054815e-11
ENSG00000085514	58.5060729196576	18.7320833845022	98.280062454813	5.24661675038901	2.39138740928566	8.13053399622239e-10	2.10770565794237e-08
ENSG00000085552	418.93693802032	232.827366257463	605.046509783177	2.59869155206657	1.37778540537149	2.4799734051587e-10	6.92479688295267e-09
ENSG00000085644	345.703465478505	505.70410120853	185.702829748479	0.367216380695128	-1.44529767932593	4.00457935603549e-07	6.33547102131455e-06
ENSG00000085662	12568.3554474294	19625.6340579249	5511.07683693396	0.280810129276235	-1.83233311795919	4.38314642772945e-21	4.76585861228491e-19
ENSG00000085978	3738.19890570827	2387.03109903036	5089.36671238619	2.13209066042481	1.09226878545375	1.99928954883077e-11	6.69424795506764e-10
ENSG00000086289	2988.35940291513	905.439882044447	5071.27892378582	5.60090076034101	2.48565886609418	5.910923383218e-44	2.7982311296154e-41
ENSG00000087074	4101.00254265415	6503.18587899135	1698.81920631695	0.26122876355188	-1.93661433602377	9.39314373596284e-32	2.33093891854284e-29
ENSG00000087088	2118.65321444415	2876.10253333796	1361.20389555034	0.473280726181394	-1.07923192372742	1.21014776468058e-10	3.56339300162546e-09
ENSG00000087253	1175.82081536901	747.726633466412	1603.9149972716	2.14505532568227	1.10101485847452	3.60780362098484e-05	0.000366146850993815
ENSG00000087502	8671.18455073337	5244.44571385426	12097.9233876125	2.30680686724497	1.20589722234273	1.73940109707696e-13	7.90592483872304e-12
ENSG00000088247	5683.49385549813	3341.5708312219	8025.41687977436	2.40168988931464	1.26404987959022	4.9597636426032e-14	2.4583485213405e-12
ENSG00000088256	4529.89761603212	2983.80506003343	6075.9901720308	2.03632276565773	1.02596625272397	2.51208399047683e-06	3.35209611756125e-05
ENSG00000088280	565.597710738062	316.821390713819	814.374030762304	2.57045153714989	1.36202181202109	8.70011415834413e-14	4.13134587602481e-12
ENSG00000088305	1979.56286315013	1034.34159586798	2924.78413043229	2.82767718335637	1.49961742688202	5.38528603207435e-18	4.33797477730262e-16
ENSG00000088726	78.87150238007	136.015692334506	21.7273124256341	0.159741218477936	-2.64619147142437	3.89100856813883e-09	9.01583016944277e-08
ENSG00000088756	463.689507741033	279.535591203748	647.843424278317	2.31757044420908	1.21261319126355	6.82282122791934e-08	1.24892939919278e-06
ENSG00000089009	31310.1823531019	17518.8509422396	45101.5137639643	2.57445616226006	1.36426770418918	1.10978930787591e-14	6.02280895813927e-13
ENSG00000089127	29557.8127683575	54761.8242937148	4353.80124300025	0.0795043134364674	-3.6528230551062	4.37815873136044e-74	6.73601611613461e-71
ENSG00000089163	89.6111238341624	120.152881168166	59.0693665001592	0.491618394214666	-1.02438919881507	0.00099367746983559	0.00683578122609232
ENSG00000089639	799.233373952176	1216.52932207495	381.937425829407	0.313956613210082	-1.6713628931956	1.4204309282568e-17	1.08997705968553e-15
ENSG00000089685	8008.50446468716	4144.74787337344	11872.2610560009	2.86441091683051	1.51823847065707	1.5300769827283e-19	1.43981647815084e-17
ENSG00000089902	2993.83295861273	1881.32452866661	4106.34138855884	2.18268636058724	1.12610483828396	1.85274567838184e-11	6.2306925977582e-10
ENSG00000090238	317.010851824255	469.208456050349	164.813247598161	0.351258050601874	-1.50939680356006	0.00031831502680009	0.00250700580743936
ENSG00000090534	180.497595695985	90.2168025136823	270.778388878288	3.00141859757468	1.58564454070582	5.4429203781751e-07	8.37839434501381e-06
ENSG00000090674	1039.57219083918	1434.53393398391	644.610447694454	0.449351829485329	-1.15408261898425	9.25649880456633e-12	3.26267725905281e-10
ENSG00000091127	4762.36915389158	3161.68925463017	6363.049053153	2.01254726214303	1.0090226635049	1.15022440047964e-09	2.91028307329938e-08
ENSG00000091262	122.983025392427	168.326233222001	77.6398175628532	0.46124609383052	-1.11639140146002	0.00175648875661553	0.0112204516358349
ENSG00000091317	3274.65981210516	1164.46985618723	5384.84976802309	4.62429296852258	2.20923280156818	3.04558687658719e-37	1.07719257217775e-34
ENSG00000091409	6610.53171062439	2588.04367566944	10633.0197455793	4.10851634597276	2.03861750662253	1.65950614726756e-32	4.2911482065185e-30
ENSG00000091428	334.737813575151	85.0983169585006	584.377310191801	6.86708422772662	2.77969765899531	6.53598639383105e-06	7.92430407110225e-05
ENSG00000091831	346.023568123069	510.161217167444	181.885919078694	0.356526354724835	-1.48791936905835	4.10917582177161e-09	9.4714194166093e-08
ENSG00000092098	1992.77033681532	2762.57255223263	1222.96812139801	0.44269176583603	-1.17562555564631	2.42932476402581e-10	6.79570475580348e-09
ENSG00000092621	9602.60138485751	5135.75347286617	14069.4492968489	2.73951025320477	1.45391800324966	1.78062846877571e-18	1.50526699485433e-16
ENSG00000092847	2469.45922850258	1535.67192397242	3403.24653303275	2.21612864043861	1.14804162847025	2.41880844210445e-11	7.98596079098671e-10
ENSG00000093009	3301.25758017407	2115.5249997959	4486.99016055224	2.12098186548735	1.08473228579854	5.30374725317686e-11	1.65183812477232e-09
ENSG00000094804	9642.85133785912	5271.12861123015	14014.5740644881	2.65874257642472	1.41074409998841	1.59212959916568e-17	1.21566798749199e-15
ENSG00000094916	14009.5198870967	8912.85101953964	19106.1887546537	2.14366746541227	1.10008112631396	1.44081140912944e-11	4.93161377867874e-10
ENSG00000095015	2456.30452593761	1597.81700355827	3314.79204831695	2.07457552456574	1.05281617923083	3.40302886043683e-07	5.45957252682491e-06
ENSG00000095397	698.671948712453	948.807404452168	448.536492972737	0.472737133867244	-1.08088990092917	4.74585403777806e-07	7.39790651451209e-06
ENSG00000095794	2858.6121153751	4067.75052036704	1649.47371038315	0.405500214952788	-1.3022254156822	1.10342416375326e-14	5.99884539626353e-13
ENSG00000099203	2358.4174641925	1360.85941501181	3355.97551337319	2.46607068765003	1.30221415386101	2.0134740329742e-14	1.05368383450083e-12
ENSG00000099219	4308.28814549715	2831.45182610005	5785.12446489425	2.04316542191096	1.0308060145015	2.20811574148131e-10	6.24503028319129e-09
ENSG00000099338	64.4175357369526	101.344480223332	27.4905912505735	0.271258890370673	-1.88225767296713	1.43115830297036e-05	0.000159848174739387
ENSG00000099617	192.929843474978	102.32267686784	283.537010082117	2.77100852676416	1.47041115019192	1.83859391718016e-09	4.50440871222536e-08
ENSG00000099783	5917.24928404952	7901.21150617489	3933.28706192416	0.49780809675203	-1.00633839922288	9.6808615425088e-11	2.89494451432982e-09
ENSG00000099810	6018.81888316621	3967.43556770025	8070.20219863217	2.03411046277183	1.02439802716291	5.8837568128926e-10	1.55406936385853e-08
ENSG00000099849	1433.39985087471	952.787327411214	1914.0123743382	2.00885582676535	1.00637402724972	8.48299137283966e-09	1.8605140950367e-07
ENSG00000099864	1323.92490113693	452.995018325452	2194.85478394841	4.84520733155508	2.27655840141053	1.20087906439902e-32	3.13154658395103e-30
ENSG00000099968	8090.57078872649	11239.4452472128	4941.69633024016	0.439674398651091	-1.18549256509872	1.68210680235719e-13	7.66816420967898e-12
ENSG00000100030	9273.83994616426	5895.66419534694	12652.0156969816	2.14598648731843	1.10164099187259	8.93716054754959e-12	3.16098123228331e-10
ENSG00000100060	62.8307852604007	28.9802661385548	96.6813043822466	3.33610823033898	1.73816609359087	3.79654452408155e-05	0.000383153399640909
ENSG00000100065	2289.61153987602	1204.11395129338	3375.10912845866	2.80298149924542	1.48696222206039	1.71010092422119e-09	4.22662775415342e-08
ENSG00000100075	4069.47962396705	2561.15663099879	5577.80261693531	2.17784517722373	1.12290139666697	2.2913626526684e-12	8.99330614607901e-11
ENSG00000100077	178.481787167995	64.8824779402724	292.081096395718	4.50169453553536	2.1704681654061	3.7138533813e-20	3.61642349354374e-18
ENSG00000100078	183.247715957808	86.8382157038981	279.657216211719	3.22043945680893	1.68725756998568	4.73411368470576e-14	2.35336691748111e-12
ENSG00000100084	804.444997183233	1088.42702210022	520.462972266241	0.478179025050257	-1.06437724614197	1.3341381298832e-08	2.82149583468289e-07
ENSG00000100151	2293.91910673883	3372.85730134451	1214.98091213316	0.360223040461519	-1.47303763353075	9.1371505348262e-17	6.28991631112163e-15
ENSG00000100162	1098.16260281486	674.591622363079	1521.73358326665	2.25578488202396	1.173629494849	1.62426392731196e-11	5.52878598532259e-10
ENSG00000100219	20933.4212258939	29030.0315498514	12836.8109019363	0.442190732031843	-1.17725930716384	2.64476790301928e-13	1.16928380953745e-11
ENSG00000100284	2572.41328717191	3798.31538457045	1346.51118977336	0.354502207805906	-1.49613348242761	2.49707105709223e-12	9.7385771226597e-11
ENSG00000100304	5095.75344310372	2750.78224254492	7440.72464366253	2.70494862464237	1.43560119306224	5.59600009745728e-19	4.97672020227913e-17
ENSG00000100342	4681.53865828544	8593.42368118255	769.653635388327	0.0895630966123172	-3.48095178005226	1.41637325885515e-29	2.96484500328107e-27
ENSG00000100346	109.958986565653	219.289584190054	0.628388941252459	0.00286556675080311	-8.44696378173205	1.89836087871075e-55	1.26987962171323e-52
ENSG00000100350	1903.17500158745	1198.94448805006	2607.40551512485	2.17475082550776	1.12085011204295	5.72840962990205e-12	2.10847957801096e-10
ENSG00000100360	730.31710886324	999.037850733557	461.596366992924	0.462040919324518	-1.11390746945298	1.02935924751727e-09	2.62205408984719e-08
ENSG00000100422	2972.60715308735	1228.48605006522	4716.72825610947	3.83946423800178	1.94090501013814	3.42258443994271e-30	7.52259612867694e-28
ENSG00000100479	986.758490508267	626.170767419671	1347.34621359686	2.1517232737469	1.10549254942619	5.06351030117288e-10	1.35016703186647e-08
ENSG00000100503	4145.85529877822	2214.08467172914	6077.62592582731	2.74498351550434	1.4567974854157	2.36936480830831e-18	1.96516777672385e-16
ENSG00000100522	5845.11921795789	3502.57327152058	8187.6651643952	2.33761424235407	1.22503687317148	4.09202166182664e-13	1.75859774519647e-11
ENSG00000100697	6193.22763265595	3501.26519356971	8885.19007174219	2.53770839411433	1.34352629985858	6.94551420804624e-16	4.44325192714742e-14
ENSG00000100711	1100.56416981026	724.400173724523	1476.72816589599	2.03855302560649	1.02754548382405	2.5663578678693e-09	6.1454784398604e-08
ENSG00000100739	94.9693586168191	153.36434464585	36.5743725877883	0.238480284790093	-2.06805809159673	5.02472017618502e-07	7.79312825309422e-06
ENSG00000100867	1407.64201534917	2540.3175031276	274.966527570745	0.108241008154379	-3.20768091316769	5.63894341607153e-23	7.14057316279577e-21
ENSG00000100888	7978.91278250117	11628.478192942	4329.34737206037	0.372305584636872	-1.42544083790424	6.07369771840455e-18	4.85438318163705e-16
ENSG00000100918	273.022716443974	367.528567355455	178.516865532493	0.485722421027043	-1.04179601194769	1.14300931409512e-05	0.000130846501503054
ENSG00000100938	2743.29932109237	3866.09568130221	1620.50296088252	0.419157489743421	-1.25443568632834	1.24439912164254e-13	5.81936251855057e-12
ENSG00000100979	93.1115541355001	149.317504370477	36.9056039005232	0.247161938957641	-2.01647149850892	2.88393028419827e-08	5.69585486361135e-07
ENSG00000101003	1497.56566496553	758.958767717003	2236.17256221405	2.94636896934547	1.55893810821265	1.86614161681214e-19	1.72441572645424e-17
ENSG00000101079	3749.14061540571	5334.34714681741	2163.93408399401	0.405660528727506	-1.30165516153076	3.16786438321103e-14	1.60062980190126e-12
ENSG00000101098	50.739273389532	26.5447356469511	74.9338111321128	2.82292549938125	1.49719105472048	8.34044377549121e-05	0.000770008387085629
ENSG00000101115	2466.26872173464	3777.61198787031	1154.92545559897	0.305728978864788	-1.70967478871068	1.10413917123043e-20	1.14011632342052e-18
ENSG00000101158	5105.75463616487	2356.4982629585	7855.01100937124	3.33334046234753	1.73696867966094	3.36732859777728e-26	5.66208023400026e-24
ENSG00000101187	7222.70233267706	4766.32470244847	9679.07996290565	2.03072190149645	1.02199268237027	2.38590772270127e-11	7.90277357752861e-10
ENSG00000101199	7974.96363427667	10716.0237145402	5233.90355401315	0.488418437046891	-1.03381043400907	4.61762111292213e-05	0.000455705000852235
ENSG00000101220	1421.31956912702	739.767876845342	2102.8712614087	2.84260959042472	1.50721597005491	5.23724597479377e-10	1.39166922185129e-08
ENSG00000101333	99.9859856819	178.229669689977	21.7423016738225	0.121990360592837	-3.03516094115114	3.02826023281363e-27	5.51376305466912e-25
ENSG00000101346	5572.12394150879	3096.81114362306	8047.43673939451	2.5986204408899	1.37774592660166	5.02314825396186e-17	3.60005587338715e-15
ENSG00000101347	4407.50153395778	8255.28172628393	559.721341631636	0.0678016038931226	-3.88253678807557	5.14178898849931e-90	1.58217988965112e-86
ENSG00000101400	1036.70979199086	508.46287203402	1564.9567119477	3.07781904642782	1.6219084140913	7.0972318145459e-19	6.23968343329691e-17
ENSG00000101605	149.251194078152	227.394554702087	71.1078334542169	0.312706843606595	-1.67711730181802	8.49133411823724e-08	1.52620819014181e-06
ENSG00000101751	1014.21910647601	1682.44625787991	345.991955072106	0.205648146828831	-2.28175002364669	6.19491393570663e-34	1.781529875847e-31
ENSG00000101846	4544.04171297918	2295.59888334704	6792.48454261131	2.95891612070646	1.56506879962206	6.50882612616424e-21	6.90631340442068e-19
ENSG00000101856	6238.74019294694	2568.98185172567	9908.49853416821	3.85697490525764	1.94746975935062	3.40167342332524e-32	8.68474139430762e-30
ENSG00000101911	4103.32534941795	2620.09926489205	5586.55143394386	2.13219075658725	1.09233651467847	2.83576285513872e-11	9.21428287386206e-10
ENSG00000101974	10366.4255077455	5914.55292029541	14818.2980951955	2.50539614657052	1.32503873655696	8.57919052586564e-16	5.42074479818093e-14
ENSG00000101986	6748.47849264705	9961.01896488744	3535.93802040665	0.354977541240592	-1.49420034397646	1.3097631838203e-06	1.85983954450089e-05
ENSG00000102038	147.215290021657	94.7114735853177	199.719106457997	2.10871079181433	1.07636124409985	0.000166406161269381	0.00142393881769191
ENSG00000102048	407.996405246006	167.139750831098	648.853059660915	3.88209900059387	1.95683690987142	6.20796730255051e-20	5.95094585254772e-18
ENSG00000102096	1746.01861730245	1024.84793328512	2467.18930131977	2.40737110471723	1.26745855546712	1.65799532073728e-10	4.74146598646905e-09
ENSG00000102178	7666.45792062523	4883.59544555177	10449.3203956987	2.13967772560204	1.09739351686545	2.3146033493193e-11	7.69143192893134e-10
ENSG00000102218	1942.65225802593	2611.75905451191	1273.54546153995	0.487619812914921	-1.03617134831114	9.69082285205586e-11	2.895109805637e-09
ENSG00000102226	2702.81188547543	3811.91033071953	1593.71344023133	0.418087861980348	-1.25812193554012	2.82935966013715e-14	1.44381801164312e-12
ENSG00000102241	6480.45499746307	8711.13827293744	4249.77172198871	0.487854926513027	-1.03547589774766	2.21074631925024e-11	7.3622159079707e-10
ENSG00000102290	95.626566970032	46.131844347193	145.121289592871	3.14579422623282	1.65342430377881	6.26547812118332e-12	2.2897271646904e-10
ENSG00000102401	935.149655698746	1253.34711770852	616.95219368897	0.492243676928811	-1.02255542064888	2.67625100338118e-10	7.4256915802563e-09
ENSG00000102743	882.910849175368	462.852510416126	1302.96918793461	2.81508506189841	1.49317851609766	8.45417726479905e-17	5.84592109247487e-15
ENSG00000102796	68.7666825099838	101.729745309797	35.8036197101711	0.351948386395136	-1.50656422327345	4.34044460826584e-05	0.000431255476399574
ENSG00000102898	3080.97523641512	4278.26843319421	1883.68203963602	0.440290755255309	-1.18347154243027	2.10449905059896e-12	8.32359129639852e-11
ENSG00000102921	3581.81345249658	5084.01927039412	2079.60763459903	0.409047944941762	-1.28965814199951	5.64707666702779e-15	3.19423154634397e-13
ENSG00000102934	651.42330591165	345.777689010937	957.068922812363	2.76787355930906	1.46877803996733	5.78797601912946e-16	3.73379056781201e-14
ENSG00000102962	88.4345160865248	176.554837702423	0.314194470626229	0.0017795857350326	-9.13424284547731	7.61796017472814e-14	3.65697741866708e-12
ENSG00000103160	2519.71641059086	1528.50817510819	3510.92464607353	2.29696164093138	1.19972676402965	9.37544421582964e-12	3.3008214412505e-10
ENSG00000103175	1781.04421433656	800.346446119328	2761.7419825538	3.45068313346647	1.78688200122491	9.52828813302723e-23	1.14978413388777e-20
ENSG00000103202	851.306836719716	551.291326058524	1151.32234738091	2.08841005283418	1.06240500841594	3.30814633242552e-10	9.0590497623871e-09
ENSG00000103253	720.63821662101	421.253597789758	1020.02283545226	2.42139851339938	1.27584053740839	1.33038597786947e-13	6.19323856656904e-12
ENSG00000103528	495.451588074781	268.507697097447	722.395479052115	2.69040882947181	1.42782541866874	6.74518689602758e-13	2.84323487640636e-11
ENSG00000103740	118.967378191359	220.71811267887	17.2166437038484	0.0780028584645314	-3.68032919635059	8.33905005233723e-22	9.39930070184868e-20
ENSG00000103876	517.873434157215	324.411589842571	711.335278471859	2.19269379006173	1.13270435355076	1.63974945903511e-08	3.39318968419431e-07
ENSG00000104043	6113.59172907784	9133.28497327918	3093.89848487649	0.338749802938172	-1.56170798768345	9.333270945379e-06	0.000109157765207243
ENSG00000104164	3337.51534653045	1831.0043183007	4844.0263747602	2.64555704557584	1.40357152660258	2.06620224140107e-17	1.55070997975981e-15
ENSG00000104290	896.808992238784	391.906036657298	1401.71194782027	3.57665311760941	1.83861020506174	2.79757451875787e-26	4.75603124401648e-24
ENSG00000104368	146.101038764651	55.1764527941724	237.02562473513	4.29577496797989	2.10291842044561	0.000777877342767496	0.00551629923679974
ENSG00000104419	8085.79273265908	3021.78747911506	13149.7979862031	4.35166207984093	2.12156653115954	6.04502552266662e-06	7.38140795071328e-05
ENSG00000104427	530.518273166678	719.022510996459	342.014035336896	0.475665267924526	-1.07198140829287	0.00025402426160874	0.00206460130849512
ENSG00000104687	4584.50934937844	1165.61334994444	8003.40534881244	6.86626088247352	2.77952467330166	7.23306746368245e-59	5.85707155065717e-56
ENSG00000104691	2539.06417098662	1685.84315200142	3392.28518997182	2.01221874404183	1.00878714599368	4.90545451561997e-09	1.11481344830238e-07
ENSG00000104765	3920.45758903174	1986.22987451818	5854.6853035453	2.94763731965593	1.55955902466286	4.01082647920995e-18	3.265003745814e-16
ENSG00000104881	1539.4105818889	2072.91551014832	1005.90565362949	0.48526128957254	-1.0431663173511	3.39507847351169e-08	6.6078405887684e-07
ENSG00000104892	120.110907798449	182.566068265316	57.6557473315812	0.315807575194052	-1.66288231772398	1.90772687285392e-07	3.21130544882867e-06
ENSG00000104953	2170.00386408572	3928.38393209568	411.623796075758	0.104781967137354	-3.25453764289788	1.38804097766806e-06	1.95923894145981e-05
ENSG00000105011	4294.8606432687	2485.03456276665	6104.68672377075	2.45658020827455	1.29665134439763	1.19220295335201e-15	7.32241059433028e-14
ENSG00000105287	2604.25315162167	4210.85766633686	997.648636906488	0.236922906438291	-2.07751040535383	4.64181625173489e-34	1.36031740840128e-31
ENSG00000105289	962.101821641348	1571.98424608372	352.219397198972	0.224060386149832	-2.15804049180884	3.69150941264773e-10	1.00523394811136e-08
ENSG00000105321	1067.8274405564	1624.0207956244	511.6340854884	0.315041584976556	-1.66638582030752	5.40761289796149e-13	2.30467668259242e-11
ENSG00000105327	926.505636998553	1449.90487490398	403.106399093122	0.278022652430779	-1.84672566079413	1.00975327569566e-20	1.05684074987861e-18
ENSG00000105402	6131.63612550417	9696.576746125	2566.69550488335	0.264701200442627	-1.91756335729358	4.85985624072404e-29	9.9695090922213e-27
ENSG00000105429	2777.95784646684	4015.77632553215	1540.13936740154	0.383522199084992	-1.38261800846833	5.80434591916579e-08	1.08049321402692e-06
ENSG00000105438	5485.97589825303	3490.46785912796	7481.48393737811	2.14340433412478	1.09990402724878	1.42359862024173e-11	4.87812395806887e-10
ENSG00000105464	695.788456618238	974.823491444854	416.753421791623	0.427516802220189	-1.22594697312652	1.35407144397103e-10	3.93447898039966e-09
ENSG00000105499	242.804866302474	365.004386586594	120.605346018353	0.33042163450751	-1.59761994392037	0.000414799467952349	0.00316562361814527
ENSG00000105520	1939.12123648627	2800.7257025094	1077.51677046314	0.384727704500911	-1.3780903720713	3.76623618447815e-06	4.81674370875217e-05
ENSG00000105556	1621.95974479491	2227.93672463321	1015.9827649566	0.456019577990422	-1.13283233088469	6.14028958309167e-11	1.89131982744058e-09
ENSG00000105559	424.678691811962	713.394750008454	135.96263361547	0.190585413775275	-2.391490386339	3.53251338623384e-19	3.19702851199416e-17
ENSG00000105613	325.515909517924	494.801338521825	156.230480514022	0.315743851826971	-1.66317345279883	7.49254692202354e-12	2.70285066046408e-10
ENSG00000105642	63.7655110358749	109.85672357244	17.6742984993102	0.160884995697653	-2.63589830979524	2.70409938180429e-17	2.00500824283132e-15
ENSG00000105656	1385.11418909754	1878.58890187499	891.639476320094	0.474632568855359	-1.07511699453676	2.50262068860229e-09	6.01156449718821e-08
ENSG00000105699	1150.24041310776	1892.19785865955	408.282967555962	0.215771815662656	-2.21242166407078	2.35410647976201e-23	3.05646457758467e-21
ENSG00000105711	50.293448534868	22.6029791313903	77.9839179383456	3.45016103784497	1.78666370191348	1.29070730874237e-06	1.8370191765639e-05
ENSG00000105778	4894.84839507646	2950.43507378002	6839.2617163729	2.31805192974832	1.21291288642687	5.52148054620448e-13	2.34995128474769e-11
ENSG00000105810	13316.4195722999	7367.54448144724	19265.2946631525	2.61488677966803	1.38674848148268	4.08771793364141e-16	2.68194389202729e-14
ENSG00000105939	37540.3052312223	52899.4290608395	22181.1814016051	0.419308521762958	-1.2539159439775	1.30001595522035e-08	2.76071711235924e-07
ENSG00000105963	158.30417008407	245.171907485098	71.4364326830408	0.291372830663247	-1.77906173668475	0.000121003325063031	0.00107426235300477
ENSG00000106003	815.382961564678	368.410594573843	1262.35532855551	3.42649029954129	1.7767316027081	4.73069887123281e-22	5.43165428980242e-20
ENSG00000106031	179.723226426795	94.2856896984644	265.160763155126	2.81231185774997	1.49175658398471	0.00149089793230106	0.00969637634855665
ENSG00000106302	70.6055667077063	117.064150718718	24.1469826966942	0.206271369573377	-2.2773845055628	1.01120198826916e-05	0.000117462047493508
ENSG00000106366	747.916234730332	1044.34055921656	451.491910244101	0.432322489306361	-1.20982020807097	0.00296300234382045	0.0176012635370075
ENSG00000106479	431.359747881905	660.97168956571	201.747806198101	0.305229118558252	-1.712035494459	1.28860558307829e-15	7.88303824988115e-14
ENSG00000106484	1066.92030343951	381.94929397644	1751.89131290258	4.5867117455927	2.19746024331017	8.22567340058608e-15	4.52794626492727e-13
ENSG00000106560	209.53320168013	363.911854629412	55.1545487308488	0.151560186977188	-2.72203727009903	5.47101760410643e-20	5.27738817228711e-18
ENSG00000106665	399.651370344894	615.082189376802	184.220551312986	0.299505585586274	-1.73934518628907	2.7528453947475e-14	1.40944768122754e-12
ENSG00000106689	244.620797138885	162.875788793236	326.365805484533	2.00377114304472	1.00271774323938	0.00212773579711821	0.0132214374420687
ENSG00000106771	12585.684087586	6345.07682608724	18826.2913490847	2.96707066992191	1.56903928945104	4.66296948184304e-21	5.05226175795043e-19
ENSG00000106785	3012.62651657779	5136.97844359309	888.27458956249	0.172917717937937	-2.53184239322022	7.67464528641968e-44	3.57812894103667e-41
ENSG00000106804	102.555420942254	61.4393653298636	143.671476554645	2.33842709447408	1.22553845031756	1.66060884231184e-05	0.000182364720509556
ENSG00000106829	1990.35417906501	2702.82010938848	1277.88824874154	0.472798113460337	-1.08070381594308	3.44353096065504e-11	1.10375928323246e-09
ENSG00000107201	37600.3135350657	67224.7465284993	7975.88054163208	0.118645007285387	-3.07527670329916	2.34902492670195e-31	5.647019220277e-29
ENSG00000107249	182.959775343199	109.241745104987	256.677805581411	2.3496311353753	1.23243428830772	0.00593364442816655	0.0319258913619712
ENSG00000107295	1581.79280448491	1037.52128184873	2126.06432712109	2.04917659455882	1.03504431871521	1.40556568033484e-08	2.96643769201531e-07
ENSG00000107731	1609.34228125543	634.094156027586	2584.59040648328	4.07603568320986	2.02716668147541	1.24553917443564e-33	3.48422599423265e-31
ENSG00000107789	2441.98864019729	1516.36736416575	3367.60991622883	2.220840408341	1.15110572320118	9.74122215314447e-12	3.41397661588165e-10
ENSG00000107796	737.863700801544	1347.12380608575	128.603595517334	0.0954653127918573	-3.38887956294689	3.12487565745721e-09	7.36824129161807e-08
ENSG00000107798	8022.41365944056	12026.8474071673	4017.97991171381	0.334084218056955	-1.58171626267465	3.76856372257522e-21	4.11214447898447e-19
ENSG00000107829	708.958952053364	979.463419913465	438.454484193262	0.447647635714664	-1.15956452829464	2.63872142590813e-10	7.34141925828382e-09
ENSG00000107862	8112.42801408058	11374.8693170291	4849.98671113208	0.426377356605871	-1.2297972711895	5.81089241199624e-14	2.83820587951645e-12
ENSG00000107864	1276.50563233227	1946.59661535583	606.41464930871	0.31152558497481	-1.68257744110675	7.96136274126586e-16	5.07203090914062e-14
ENSG00000107984	7464.28864746504	13361.5836194895	1566.99367544064	0.117276044521773	-3.09201974459987	1.91716921314181e-37	6.94037810089254e-35
ENSG00000108064	6785.1284560906	4521.03589764596	9049.22101453524	2.00158132326422	1.00114023290584	2.75643215536523e-09	6.55169169579037e-08
ENSG00000108352	144.434222003833	231.716197830052	57.1522461776154	0.246647609070181	-2.01947679255115	4.92520607133284e-15	2.81175354398855e-13
ENSG00000108370	91.6021343943867	172.082135222599	11.1221335661741	0.0646327031669318	-3.95159185831711	1.19769502368529e-28	2.37769506927872e-26
ENSG00000108474	1072.90069226001	1446.28631161946	699.515072900557	0.483662928481489	-1.04792613172737	1.73106865419598e-07	2.94128733066065e-06
ENSG00000108509	768.886984202515	1028.2875491947	509.486419210333	0.495470765555157	-1.01312815883352	0.00027949553038353	0.00224025969404314
ENSG00000108551	714.98062363075	1214.67595018854	215.285297072962	0.177236815332967	-2.49624978568057	2.7013492528875e-06	3.58444233982756e-05
ENSG00000108578	1874.08230541987	973.218853848303	2774.94575699143	2.85130702721052	1.51162339626816	1.06432642610846e-18	9.2254615374038e-17
ENSG00000108669	4095.59361000625	5481.07213532526	2710.11508468723	0.49444981160176	-1.01610400510194	5.96700129745788e-10	1.57470494789088e-08
ENSG00000108679	48929.3504885035	75419.1353658678	22439.5656111392	0.297531462039203	-1.74888586267521	1.91362480018849e-14	1.00829021792123e-12
ENSG00000108771	3187.8448893768	5317.33426391234	1058.35551484126	0.199038740525324	-2.32887883334368	3.09458581310768e-14	1.57134488539829e-12
ENSG00000108786	139.697088493441	84.7150511216617	194.67912586522	2.29804648982193	1.20040798421428	3.47784498871209e-05	0.000354712522862644
ENSG00000108799	1794.8407034352	2574.27592131947	1015.40548555092	0.394443143076312	-1.34211073663458	2.05645539545017e-14	1.07252862666775e-12
ENSG00000108846	2991.68453439992	4198.32011125717	1785.04895754267	0.425181717981991	-1.23384852987102	1.1727822171721e-08	2.51306974962414e-07
ENSG00000108861	5636.30436047405	2616.67254660539	8655.93617434271	3.30799365230932	1.72595646613233	9.06153014066753e-25	1.32777306646895e-22
ENSG00000108932	3032.20599972095	1922.9921926016	4141.4198068403	2.15363318830609	1.10677254771117	6.15402083110703e-09	1.37720272722905e-07
ENSG00000108960	822.659659052034	399.644448926639	1245.67486917743	3.11695776714289	1.64013860746688	8.57035859031024e-22	9.62476292636629e-20
ENSG00000109046	5466.82662466695	7792.40711470619	3141.24613462771	0.403116275675511	-1.31073206222597	2.14722239441891e-14	1.11680592133498e-12
ENSG00000109066	1375.62572335743	1937.07074424148	814.180702473389	0.420315419503281	-1.25045571136235	1.65506354912974e-08	3.42027941371868e-07
ENSG00000109072	27939.9859614487	46940.8309896192	8939.14093327815	0.190434228470625	-2.39263528427358	3.26632096100511e-05	0.000335026540970294
ENSG00000109084	7795.73269834787	3796.90741292243	11794.5579837733	3.10635912364668	1.63522462816503	8.64165416840731e-24	1.16628219480729e-21
ENSG00000109103	1928.63615934837	1222.39997544442	2634.87234325231	2.15549116179781	1.1080166470181	4.19857385890012e-12	1.57746417841533e-10
ENSG00000109436	2339.84176429697	3241.4015201575	1438.28200843644	0.44372226010635	-1.17227116458366	1.88617660204365e-13	8.52269313090825e-12
ENSG00000109452	79.9322436009708	116.34793035551	43.5165568464315	0.374020893310807	-1.4188092316355	1.13227545118342e-09	2.86759242044155e-08
ENSG00000109762	3148.75695342012	1623.84389392384	4673.6700129164	2.87815228446805	1.52514292780946	6.05878894365653e-20	5.82609358078922e-18
ENSG00000109819	1649.37940589939	2432.26973640831	866.48907539047	0.356247114544952	-1.48904976591152	2.23458661659637e-12	8.79289830937171e-11
ENSG00000110046	3591.6761539075	5099.94728827069	2083.40501954431	0.408515010407247	-1.29153900539709	2.20352802771063e-09	5.34737862308231e-08
ENSG00000110057	1996.59365496736	2741.58603367224	1251.60127626247	0.45652453028658	-1.13123571272389	0.00076952908148354	0.005463585456006
ENSG00000110203	65.9742262602828	119.505561482803	12.4428910377625	0.104119765501901	-3.26368412726075	0.00104617340560263	0.0071537337475108
ENSG00000110347	944.795348059743	565.301251926856	1324.28944419263	2.34262605943066	1.22812668307003	1.6154864433968e-05	0.000178108682729354
ENSG00000110436	93.6340502538526	136.162909822309	51.1051906853959	0.375323873087667	-1.41379203677063	0.00128770752897649	0.00853231015808259
ENSG00000110446	3390.21922659774	6635.04698666185	145.391466533627	0.0219126506301916	-5.51209218149688	2.61369163801092e-36	8.83801158167407e-34
ENSG00000110492	57.6906394255518	77.3644049868313	38.0168738642723	0.491400067909052	-1.02503003781397	0.000120802288953552	0.00107304544525169
ENSG00000110844	904.73872420241	1341.83197931651	467.645469088309	0.348512687353385	-1.52071691756372	4.92416765884693e-15	2.81175354398855e-13
ENSG00000111087	65.199358519304	42.2966690426502	88.1020479959578	2.08295475719658	1.05863150367189	6.03273337626229e-05	0.000577576971751608
ENSG00000111144	3425.95105787297	1941.59686314461	4910.30525260132	2.52900349491118	1.33856903070916	1.82701069635211e-15	1.10667216806005e-13
ENSG00000111331	25087.4912613659	45419.484550793	4755.49797193886	0.104701715991971	-3.25564300760603	1.67042803131356e-75	2.70530215534471e-72
ENSG00000111335	9723.22853347155	19028.1358167807	418.321250162363	0.021984352760056	-5.50737913089271	2.69511825099231e-86	6.91095697510702e-83
ENSG00000111371	32338.1018878196	17356.628273362	47319.5755022773	2.72631151379216	1.44695041677495	7.487629740686e-18	5.92292685734316e-16
ENSG00000111432	674.85560283042	446.817761164606	902.893444496235	2.0207196825455	1.01486920264265	2.22399472680581e-07	3.69317548508049e-06
ENSG00000111445	3662.48678065532	2390.65272032487	4934.32084098577	2.06400569979701	1.04544695480067	1.15102352871384e-09	2.91028307329938e-08
ENSG00000111481	11329.0218101054	6796.69070270548	15861.3529175052	2.33368761523773	1.22261145645678	2.90045270746912e-13	1.27136510344063e-11
ENSG00000111639	6756.79309789049	3816.47794750964	9697.10824827133	2.5408526871219	1.34531273362837	2.95800409346237e-16	1.97441960867528e-14
ENSG00000111665	2932.91457458527	1227.73337977442	4638.09576939613	3.77777117231131	1.91753531724513	5.07428746430775e-30	1.09958379974799e-27
ENSG00000111666	2266.32189608696	786.237513235747	3746.40627893818	4.76498032193848	2.25247025621279	7.1994206527267e-27	1.27318030405203e-24
ENSG00000111670	4687.88444690712	2190.32643035152	7185.44246346272	3.28053497592574	1.71393110270314	1.83348878073138e-24	2.59992088810531e-22
ENSG00000111727	1298.88386824386	1801.22272532536	796.545011162351	0.442224606631292	-1.1771487918561	2.05225060757946e-11	6.85665618304318e-10
ENSG00000111801	1131.61260021034	1775.80302743275	487.422172987927	0.274479863733865	-1.86522778010812	5.06053691322643e-24	6.89016731667657e-22
ENSG00000111845	3330.86127546432	2056.26871501888	4605.45383590975	2.23971400346256	1.16331452151116	8.38405051022965e-12	2.98940461471931e-10
ENSG00000111913	127.403138288135	244.499279142289	10.3069974339823	0.0421555330148197	-4.56813418899502	1.55837755527029e-12	6.21956365152037e-11
ENSG00000112039	1471.69128645705	869.038226478786	2074.34434643532	2.38694258000624	1.25516386154469	2.19117582341334e-13	9.7858739132441e-12
ENSG00000112096	23751.3840445075	34398.4422705432	13104.3258184719	0.380956954835528	-1.39230010124659	5.78368356009591e-19	5.12881057140378e-17
ENSG00000112208	4941.93764189548	3053.9363064138	6829.93897737716	2.23643792538603	1.16120271542699	2.07697170515281e-05	0.000223463273913487
ENSG00000112282	3303.46638473885	4442.80060591618	2164.13216356151	0.487109901056484	-1.03768078701199	4.68611138164104e-10	1.25388115934327e-08
ENSG00000112306	16362.9702241417	9688.28356897434	23037.6568793092	2.37788837571649	1.24968099280434	7.6016921143345e-12	2.73580898304312e-10
ENSG00000112343	8197.32622553123	14159.8043004245	2234.84815063799	0.15783044053589	-2.66355261212883	7.08652184614157e-53	4.36118727455244e-50
ENSG00000112425	253.973738282226	108.511310251624	399.436166312828	3.68105560044005	1.8801195410486	1.16809645470626e-15	7.18869920155324e-14
ENSG00000112759	1175.82668467385	754.377766832181	1597.27560251551	2.11734183156387	1.08225420221805	5.73492421452322e-10	1.51736331044793e-08
ENSG00000112773	17542.6197156368	25477.3428345345	9607.89659673899	0.377115331812213	-1.40692228972783	1.60313566774226e-17	1.22104177307171e-15
ENSG00000112812	245.200108709556	374.308172206456	116.092045212657	0.310150976742833	-1.68895742656379	2.13282651221392e-10	6.05435466857329e-09
ENSG00000112893	4667.82863884694	1839.47471803813	7496.18255965575	4.07517563908174	2.0268622404901	2.76414909344184e-34	8.17842613022105e-32
ENSG00000113048	8179.16129145524	4373.53866971525	11984.7839131952	2.74029448880477	1.4543309423495	7.42897214246457e-19	6.51273224489394e-17
ENSG00000113083	1027.87643053094	638.77773168012	1416.97512938176	2.21826005996611	1.14942851122994	5.40069085872981e-15	3.06613760911393e-13
ENSG00000113140	80.5685279772303	34.3422169252579	126.794839029203	3.69209825053397	1.88444094509423	4.06348543783348e-09	9.3801583201481e-08
ENSG00000113269	1451.89464243995	940.51111468946	1963.27817019044	2.08745876526795	1.06174769951196	3.82833199660837e-08	7.36260024172726e-07
ENSG00000113273	2009.3105324303	889.618052318116	3129.00301254248	3.51724316338804	1.81444507863316	1.41620251093312e-24	2.02688220762432e-22
ENSG00000113300	2466.45213601795	1577.23908344095	3355.66518859495	2.12755645217346	1.08919741261168	2.91158352809149e-10	8.04240006668791e-09
ENSG00000113356	920.625738159924	462.906326371481	1378.34514994837	2.97758978744708	1.57414501235524	4.67905218474815e-12	1.74520139123497e-10
ENSG00000113368	5572.38466319773	3517.24718550962	7627.52214088584	2.16860565623871	1.11676773419401	2.97324750587499e-11	9.62037844408826e-10
ENSG00000113504	2631.20324478105	4199.22889077687	1063.17759878523	0.253184007454412	-1.98174181608827	1.68672536829418e-31	4.1192243101413e-29
ENSG00000113569	35814.4398415484	22633.75232319	48995.1273599069	2.16469309464465	1.1141624973676	2.54745739844577e-11	8.33912889442285e-10
ENSG00000113575	11323.4263023736	15877.4056735219	6769.44693122537	0.426357244402623	-1.22986532466325	3.08946867111424e-14	1.57133951204721e-12
ENSG00000113583	5011.64161408192	3017.73512812406	7005.54810003979	2.32145890961435	1.21503174507849	3.86492469375881e-13	1.67033142909624e-11
ENSG00000113594	28485.6914941165	18669.4280846955	38301.9549035375	2.05158694362663	1.03674029509376	1.44950454094496e-09	3.62918667448474e-08
ENSG00000113595	1374.26615802188	1853.16089371349	895.371422330265	0.483159031343501	-1.04942996593496	1.96430220370072e-06	2.67686196235939e-05
ENSG00000113721	225.5803495716	63.6403057648388	387.520393378361	6.08922896772859	2.60625956230953	2.23295594367674e-37	7.98956829568337e-35
ENSG00000113742	6426.29180123447	9259.21065659661	3593.37294587232	0.388086315253263	-1.36555053335467	7.59578321173207e-17	5.26418570288756e-15
ENSG00000113763	94.998157162876	14.8323431205358	175.163971205216	11.8095954079363	3.56188763430808	1.04060755733522e-15	6.46879497914383e-14
ENSG00000114019	14204.7489883161	19211.3366383012	9198.16133833101	0.478788202586218	-1.06254049039217	1.67270701794129e-11	5.6811112195443e-10
ENSG00000114127	8220.87973451069	12746.1251068157	3695.63436220567	0.289941792602483	-1.78616479448318	1.10144813918333e-26	1.92571935743239e-24
ENSG00000114209	3941.18911190535	1920.54045631427	5961.83776749643	3.10425002914954	1.63424476283656	4.83842875062596e-22	5.53469483589262e-20
ENSG00000114302	5897.86763482467	3725.69685557312	8070.03841407621	2.16604805138791	1.11506524790012	1.35346493125245e-10	3.93447898039966e-09
ENSG00000114541	1067.38940761264	1434.49978931036	700.279025914912	0.488169486766932	-1.03454597319268	2.47474923220973e-08	4.9512684411135e-07
ENSG00000114573	5270.6185849634	3100.10013887162	7441.13703105517	2.40028924799945	1.26320826896301	2.75232235609076e-15	1.61625403090208e-13
ENSG00000114646	94.7970894785828	56.3854447341055	133.20873422306	2.3624666764841	1.24029397969976	6.35302821877362e-08	1.17129437579319e-06
ENSG00000114739	2066.48680554841	1141.98562640453	2990.98798469229	2.61911176072262	1.38907762257517	3.60469713156039e-16	2.38157104052017e-14
ENSG00000114859	652.563553209909	428.104729787101	877.022376632718	2.04861641465364	1.03464987772006	7.87068993198587e-09	1.73986350500817e-07
ENSG00000114999	8330.89253294841	5372.79824545343	11288.9868204434	2.10113730401032	1.07117044156468	1.88723218561256e-10	5.37703903550779e-09
ENSG00000115009	64.7509934111177	117.593599231776	11.9083875904597	0.101267311046313	-3.30375954564644	0.000422971416100376	0.00322319302744544
ENSG00000115041	287.581971144395	145.44606766637	429.71787462242	2.95448258943737	1.56290549723453	4.47208240765951e-12	1.67002970589916e-10
ENSG00000115129	1036.99802238241	1389.1757242444	684.820320520421	0.49296882213581	-1.02043168879616	0.0059057482033281	0.0317869123604354
ENSG00000115255	752.88733112728	475.390793624885	1030.38386862968	2.167445988537	1.11599604279396	3.28428460856338e-09	7.71455890764152e-08
ENSG00000115266	195.138440786803	129.557250250168	260.719631323439	2.01238935543942	1.0089094636014	0.00128388077364787	0.00850913365799096
ENSG00000115267	14471.6756250217	26707.4473237454	2235.90392629792	0.0837183688577379	-3.57831198692187	7.57412036213034e-49	4.31598625302061e-46
ENSG00000115271	1171.6882154927	2052.48652459616	290.889906389247	0.141725610815633	-2.81882760792239	2.45420454780867e-50	1.42487411586077e-47
ENSG00000115275	11149.4699030345	15615.9004561839	6683.03934988515	0.427963751987075	-1.22443948761393	2.46091319922716e-13	1.09270938028021e-11
ENSG00000115365	8013.29297663015	4984.77857234797	11041.8073809123	2.21510488794115	1.14737501378249	1.97903651561203e-13	8.87710388074312e-12
ENSG00000115414	10729.9631735667	18104.1136744215	3355.81267271198	0.185361886975625	-2.43158345892698	8.4896595420393e-48	4.50405713393261e-45
ENSG00000115415	26792.1164466863	48443.0944334784	5141.13845989414	0.106127375222776	-3.23613125198044	5.42861210445231e-76	9.82610723918247e-73
ENSG00000115423	147.168233876593	252.468243810207	41.8682239429792	0.165835604950196	-2.59217430777372	4.72361446850785e-12	1.75968935605878e-10
ENSG00000115556	73.6621232899666	47.1765660419515	100.147680537982	2.12282683841223	1.08598669363956	0.00399266604255717	0.0228088219273547
ENSG00000115602	273.044680832699	148.197845090196	397.891516575203	2.68486708651559	1.42485066982294	2.61281663863052e-06	3.47445897957215e-05
ENSG00000115604	444.839200829259	281.178238608587	608.500163049931	2.16410831101688	1.11377270612247	2.37541328642099e-06	3.18769482060446e-05
ENSG00000115641	4108.01718258771	1734.92832434066	6481.10604083475	3.73566213076717	1.90136397744876	1.64268442886028e-30	3.71669430591616e-28
ENSG00000115758	5461.19834393585	3309.6188674667	7612.77782040499	2.3001977343186	1.2017578864127	6.99427137059643e-12	2.53200852170144e-10
ENSG00000115841	292.317235040924	178.319660783245	406.314809298603	2.27857549478234	1.18813217137035	1.17681494398817e-07	2.06806240099714e-06
ENSG00000116005	7552.25462761663	4391.25344157844	10713.2558136548	2.4396805960268	1.28669228193116	3.21242265343554e-15	1.87926725225979e-13
ENSG00000116017	3006.25970404446	4757.03994624301	1255.47946184592	0.263920310956704	-1.92182571205591	8.55553395824209e-28	1.60525814286017e-25
ENSG00000116095	2006.83133034074	978.183363466811	3035.47929721468	3.10318025288892	1.63374750041034	1.83781169944419e-17	1.38606136773523e-15
ENSG00000116117	373.071676653678	504.083963352721	242.059389954636	0.480196569525185	-1.05830299774694	0.00114932588843287	0.00777443546119318
ENSG00000116127	5143.31157714096	3167.56887738024	7119.05427690168	2.247482076156	1.16830961018067	7.52558627887226e-13	3.15490211699153e-11
ENSG00000116194	83.8999221757517	161.78218286567	6.01766148583332	0.0371960705390523	-4.74870596933536	4.42849201548833e-17	3.19880581710308e-15
ENSG00000116199	9337.51189071308	5758.37084602553	12916.6529354006	2.24310890715137	1.16549966767916	3.9955641796809e-12	1.50855834813449e-10
ENSG00000116285	1157.6107423836	575.848746332157	1739.37273843505	3.02053751009081	1.59480530257712	2.89974281435027e-07	4.70611741246689e-06
ENSG00000116514	1656.55704935692	2399.36796515202	913.746133561816	0.380827845846446	-1.3927891236054	1.48383333586312e-09	3.70308479950073e-08
ENSG00000116675	3354.92006259886	1927.10156010606	4782.73856509167	2.48183005198151	1.31140432757223	1.53609639881988e-10	4.42162977437667e-09
ENSG00000116678	1067.31283404054	532.094163326393	1602.53150475469	3.01174418966832	1.59059923615531	1.83887834307344e-06	2.51485002198724e-05
ENSG00000116704	5068.12970693025	2386.89181622818	7749.36759763231	3.24663545492314	1.69894540220945	9.76239481235209e-24	1.29482177056416e-21
ENSG00000116717	1298.19840126635	1961.48243948004	634.914363052646	0.323691076847443	-1.62731049939088	1.67302173155654e-12	6.66846524633759e-11
ENSG00000116747	9673.53271586848	5802.36699660148	13544.6984351355	2.33434018273384	1.22301481990591	1.87651804173649e-14	9.92136368767585e-13
ENSG00000116786	3296.8507556148	4911.62886208373	1682.07264914587	0.342467376175539	-1.54596153300831	6.66800642595834e-21	7.05090122794378e-19
ENSG00000116791	2643.924717187	1422.02731755472	3865.82211681928	2.7185287294388	1.44282607463219	2.46669645237373e-17	1.83339895014473e-15
ENSG00000116874	2574.60993368661	1461.75594696248	3687.46392041074	2.52262624829628	1.33492647279376	6.63111094492397e-15	3.72346560011415e-13
ENSG00000116883	54.3860084828304	31.1626172061538	77.609399759507	2.49046475288286	1.31641499294146	0.000136131696350112	0.00119410160444393
ENSG00000116885	103.770789216191	146.961051388823	60.580527043558	0.412221649689186	-1.27850781834834	2.76217171080062e-07	4.51379637350217e-06
ENSG00000116985	635.732354438336	376.518403353092	894.94630552358	2.37689923667374	1.24908074474758	2.70685195135628e-10	7.49707843340992e-09
ENSG00000117009	74.0002804551297	122.286261741305	25.7142991689543	0.210279542466941	-2.24961959392425	9.65237339109166e-11	2.8892332842148e-09
ENSG00000117016	425.042472724883	216.748428981419	633.336516468346	2.92198895948002	1.5469507270348	0.0018587514882598	0.0117783447374881
ENSG00000117133	4933.74659275313	3041.55683665856	6825.9363488477	2.24422449272612	1.16621699784659	3.41424256434921e-12	1.29863606857342e-10
ENSG00000117148	223.102712082295	46.9296824271961	399.275741737395	8.50795746075648	3.08881281993362	5.48955636004644e-31	1.27006871244353e-28
ENSG00000117151	2154.18378051682	3228.4446502016	1079.92291083204	0.33450253228427	-1.5799109623461	1.00586512422031e-10	2.99627064253468e-09
ENSG00000117155	7377.93171276303	4883.75763970251	9872.10578582355	2.02141599033667	1.01536624672454	1.63240135747417e-09	4.04107982066272e-08
ENSG00000117226	5063.69734090268	8960.77741713871	1166.61726466665	0.130191523609919	-2.94129257298917	5.88858974768682e-62	5.84509016535713e-59
ENSG00000117228	7461.97750728709	14611.1749578652	312.780056708939	0.0214069065363268	-5.54577985958837	2.43249224124716e-25	3.79950349012266e-23
ENSG00000117242	69.9983092508358	42.3289319429625	97.6676865587091	2.30735060101007	1.20623723761768	2.05233899625023e-06	2.78696042602012e-05
ENSG00000117289	18120.6329210035	29444.3066853051	6796.95915670194	0.230841202319569	-2.11502734457411	0.00368554718382163	0.0212454050943004
ENSG00000117475	8653.88336345084	13479.9904416184	3827.77628528333	0.283959866430275	-1.8162410545712	3.96527339748949e-27	7.1354051294824e-25
ENSG00000117758	1639.43930965455	2242.95126893269	1035.92735037642	0.461859053616161	-1.11447544600158	2.20269119604671e-11	7.34333811414444e-10
ENSG00000117906	3920.25424186867	2581.74700278223	5258.7614809551	2.03690039159064	1.02637543142218	1.11858390422157e-09	2.83655301921845e-08
ENSG00000118046	399.94263051727	600.103710682901	199.78155035164	0.332911706418703	-1.58678849297251	4.81004674177295e-12	1.78972126107733e-10
ENSG00000118257	1025.55472759685	581.182424773746	1469.92703041996	2.52920075997171	1.33868155812417	1.37444552964084e-15	8.39148083186077e-14
ENSG00000118276	64.1919720221993	26.1575496284582	102.22639441594	3.90810285626765	1.96646843769384	1.43250304471785e-08	3.0129563355443e-07
ENSG00000118292	54.8885200382302	79.9431153081876	29.8339247682727	0.373189419167121	-1.42202001205117	0.000117565774604324	0.00104858447836222
ENSG00000118503	4179.05174183083	6844.13957894088	1513.96390472078	0.221205878000966	-2.17653837274072	4.80237582981692e-05	0.000472574053915243
ENSG00000118513	77.2227109420323	46.6847589032676	107.760662980797	2.30826217190242	1.20680709427057	2.46775726885554e-06	3.29541565062653e-05
ENSG00000118518	1145.38791164489	1728.00766500807	562.768158281702	0.325674572907102	-1.61849700939619	1.0008046677018e-10	2.98408531297017e-09
ENSG00000118640	3229.24458351957	4409.30224193839	2049.18692510075	0.464741769255515	-1.10549878016628	2.47528819232466e-10	6.91799209500654e-09
ENSG00000118690	99.8277527737809	139.76683513586	59.8886704117021	0.428489851354848	-1.22266705991579	3.54281415115465e-06	4.55561781216798e-05
ENSG00000118777	6988.25054563347	1525.41096107184	12451.0901301951	8.162449626982	3.02900218336627	1.15896203656419e-55	8.1050956425265e-53
ENSG00000118922	1322.85128176541	807.335309098819	1838.36725443199	2.27708020906958	1.18718511061764	1.00112787341142e-12	4.13499406613997e-11
ENSG00000118965	773.135331647521	392.205238776203	1154.06542451884	2.9425038485459	1.55704430218792	3.28136630007168e-12	1.25274097294672e-10
ENSG00000118985	11468.9294681163	7416.73098785367	15521.1279483789	2.09271820345078	1.0653780574824	1.11909764561802e-09	2.83655301921845e-08
ENSG00000119242	211.354631634939	340.198663564597	82.5105997052799	0.242536519223018	-2.04372610166917	2.92914168369008e-21	3.24218053053336e-19
ENSG00000119280	1551.52509726351	1014.75545160577	2088.29474292125	2.057929070119	1.04119325825178	0.00738977372585076	0.0384365664837988
ENSG00000119314	6350.72678741286	4041.03518030157	8660.41839452415	2.14311878222199	1.09971181351121	2.36372497684822e-05	0.000251327509545945
ENSG00000119328	1005.65254953995	543.309448557661	1467.99565052224	2.70195126261722	1.43400165178625	3.06817035664342e-06	4.00724405960419e-05
ENSG00000119408	1184.09741907197	715.591103884106	1652.60373425984	2.3094246494818	1.20753347556892	2.67649184248337e-14	1.3726388414176e-12
ENSG00000119522	2022.05662842875	2737.76982479113	1306.34343206637	0.477156048779971	-1.0674669335126	2.67498179756543e-10	7.4256915802563e-09
ENSG00000119574	327.435134272493	463.932082320894	190.938186224091	0.411564954225396	-1.28080795647918	3.87557490949624e-05	0.000390233362369466
ENSG00000119681	202.62100790894	281.294157634119	123.947858183762	0.440634314008688	-1.18234624686956	0.00436903997724914	0.0246181521955564
ENSG00000119771	1421.19366118249	1931.17953346975	911.207788895231	0.47184001958537	-1.08363030749097	1.38679139520122e-09	3.48350677728463e-08
ENSG00000119812	3362.10996418217	4985.76088768048	1738.45904068387	0.348684800544586	-1.52000461765796	1.12218453558844e-20	1.15487425901645e-18
ENSG00000119917	41936.1224537342	73591.73447577	10280.5104316985	0.139696536641399	-2.8396318410134	3.62620518383837e-61	3.1880559917683e-58
ENSG00000119922	40365.0340445475	69843.5729501655	10886.4951389294	0.155869676751748	-2.68158780479228	9.61086131476733e-09	2.08852975647391e-07
ENSG00000119950	3015.30107395157	1456.00978917159	4574.59235873155	3.1418692324413	1.65162313555431	2.99399820062119e-13	1.31050239873847e-11
ENSG00000120093	120.703308345471	179.073561679626	62.3330550113171	0.348086308367703	-1.52248302669905	4.33732085035139e-10	1.16766141632688e-08
ENSG00000120129	14619.148305321	19862.1477920266	9376.14881861536	0.472061174692261	-1.08295426346486	1.05091699864252e-11	3.6664134881212e-10
ENSG00000120217	266.418831914278	506.64816112355	26.1895027050048	0.0516916959629865	-4.27392365304978	0.00014796856060854	0.00128754717965814
ENSG00000120549	599.469809956025	1100.2530131881	98.6866067239488	0.0896944662191779	-3.47883721025361	4.97461943184813e-68	6.37808393905829e-65
ENSG00000120669	631.627801602649	385.794144314667	877.461458890631	2.27442917893265	1.18550451275954	2.1076406158113e-09	5.12276535459158e-08
ENSG00000120690	2071.2466738341	3048.74997155855	1093.74337610966	0.358751418224868	-1.47894355979049	1.80798391035338e-19	1.67570701522542e-17
ENSG00000120708	3850.2832321367	916.280227712497	6784.28623656091	7.40416090118844	2.88833624702161	2.87971803356889e-63	2.95372678703161e-60
ENSG00000120725	5353.03468550899	7336.59768140078	3369.47168961721	0.459268973976759	-1.12258876963845	2.02417138619235e-11	6.77019323092662e-10
ENSG00000120756	485.963717860751	309.59245761535	662.334978106151	2.13937698356031	1.09719072485535	4.43448154278568e-09	1.01679159130446e-07
ENSG00000120875	4310.620982841	6102.12875346964	2519.11321221236	0.412825312933623	-1.27639666064707	1.11420415158114e-05	0.000128073126441178
ENSG00000120949	1135.76534273737	1594.48179697017	677.048888504582	0.424620017482238	-1.23575571035713	2.04118123009015e-06	2.77425740420071e-05
ENSG00000121060	8211.05886051002	12274.4638167921	4147.65390422794	0.337909171930894	-1.56529258451696	1.69695270050797e-21	1.89191780968589e-19
ENSG00000121064	3660.79216847544	5055.92282619083	2265.66151076004	0.448120271738208	-1.15804210333408	8.08576346512395e-12	2.88974480354622e-10
ENSG00000121236	754.212759511044	1027.12937036365	481.296148658436	0.468583766120945	-1.09362112135746	1.87207763804519e-07	3.15474813802238e-06
ENSG00000121653	81.2962920448732	46.2775252249914	116.315058864755	2.51342435230181	1.32965426822509	0.000430687071415512	0.00327549972183063
ENSG00000121769	349.29880782198	225.736312832283	472.861302811677	2.09475071546421	1.06677856709304	5.52090469488532e-05	0.00053305226974056
ENSG00000121858	1075.94924595089	2032.73250317752	119.16598872426	0.0586235466486528	-4.09237593792533	6.98127999711849e-17	4.89341610003037e-15
ENSG00000122547	62.1945253248918	32.9391537290847	91.4498969206989	2.77632806455347	1.47317805391752	1.82075054704307e-05	0.000197972844816475
ENSG00000122641	641.817690873645	1216.93409454206	66.7012872052274	0.0548109281384933	-4.18939262506692	0.00020796091514616	0.00173325171179916
ENSG00000122642	6538.886684603	4197.00761200432	8880.76575720168	2.11597561362549	1.08132300065406	3.03273040102626e-11	9.78198607651771e-10
ENSG00000122643	12013.4889385772	20017.8653114564	4009.11256569787	0.200276727978752	-2.31993330419222	1.10895862529903e-41	4.80616420550372e-39
ENSG00000122729	2813.01117213605	1496.19599534431	4129.82634892779	2.76021748606365	1.46478194588166	4.62103886870232e-18	3.74194702707471e-16
ENSG00000122862	9545.73851999217	14177.7577676635	4913.7192723208	0.346579434692272	-1.52874204439308	3.35463575925185e-08	6.53325930050245e-07
ENSG00000123213	3934.561485101	2273.37361167254	5595.74935852947	2.46142971388351	1.29949654400932	1.90959667819338e-14	1.00789364296207e-12
ENSG00000123240	5350.60209430214	8455.01564301736	2246.18854558692	0.265663440545134	-1.9123283908575	2.93502539403339e-30	6.49738607192816e-28
ENSG00000123342	73.5359631259524	115.823358518094	31.2485677338108	0.269795040772619	-1.89006426520202	8.1506975119041e-10	2.11115415100001e-08
ENSG00000123358	4761.51002007805	7590.24337555857	1932.77666459754	0.2546396168035	-1.97347120385063	4.59392639939535e-15	2.64223755580924e-13
ENSG00000123505	10487.1596366526	6706.06947288791	14268.2498004172	2.12766209149824	1.08926904481033	2.34321018003963e-11	7.77809282092766e-10
ENSG00000123600	1331.78155459782	878.002903188205	1785.56020600744	2.03366093611275	1.02407916466016	1.09647430900306e-09	2.78379628402088e-08
ENSG00000123609	2058.84486053272	3375.85988324284	741.829837822609	0.219745446635661	-2.18609482341725	9.69728098910858e-16	6.08969455746654e-14
ENSG00000123610	107.181718148166	212.635110758649	1.72832553768429	0.00812812865908126	-6.94286104614091	1.32925722356889e-11	4.58035543409165e-10
ENSG00000123684	14136.6220336617	8710.31539168944	19562.9286756339	2.24594952030084	1.16732550225763	1.36474097999007e-12	5.50385906884331e-11
ENSG00000123700	280.644858083282	453.952634297011	107.337081869553	0.236449959224874	-2.0803932018803	5.29506197555944e-07	8.16713544109973e-06
ENSG00000123977	101.262722514714	166.364343982527	36.1611010469011	0.217360885038557	-2.20183574991351	1.79772340122558e-09	4.42541974232899e-08
ENSG00000124201	23933.7358678206	36571.1366293595	11296.3351062817	0.308886628839776	-1.69485067430726	6.82962012895464e-25	1.02016621838866e-22
ENSG00000124207	21718.0834293668	9244.48584926343	34191.6810094702	3.69860277434407	1.88698036500458	3.89012628721035e-30	8.48957985700351e-28
ENSG00000124256	353.760261388699	707.206328306772	0.314194470626229	0.000444275536077978	-11.1362576776584	6.42587137886918e-14	3.10896994023873e-12
ENSG00000124313	721.287345047837	1054.02177682555	388.552913270125	0.368638411286292	-1.43972169053553	1.90824148941901e-05	0.000206682502185542
ENSG00000124357	1582.70941633679	2125.34216955827	1040.07666311532	0.48936904278876	-1.03100525466284	7.30126747563266e-05	0.000683502590485831
ENSG00000124422	16797.8694134544	10684.278492094	22911.4603348148	2.14440875457979	1.10057993004861	9.48035533632038e-12	3.33013714673418e-10
ENSG00000124459	2696.84535515652	3715.29940954026	1678.39130077279	0.451751289939907	-1.14639937429057	7.69524593698028e-07	1.15058509585433e-05
ENSG00000124466	9956.87751942662	15228.3889721599	4685.36606669337	0.307673127817987	-1.70052965075017	1.12035260979461e-24	1.63385640549715e-22
ENSG00000124496	606.665216763481	382.333563410119	830.996870116843	2.17348658251448	1.12001118952004	3.94911414569743e-10	1.07158898921742e-08
ENSG00000124508	422.511259622285	610.802562500432	234.219956744138	0.383462629536647	-1.38284210857814	4.8314843312586e-11	1.51549036041956e-09
ENSG00000124529	3868.90810743499	1803.34077760108	5934.4754372689	3.29082307181194	1.7184484633261	6.85260024882897e-08	1.25363473398761e-06
ENSG00000124549	486.234146477731	673.147342774103	299.320950181359	0.444658889906375	-1.16922906566406	6.71693749514688e-09	1.49773104103742e-07
ENSG00000124641	1312.98484748024	837.888326311581	1788.08136864889	2.13403303578664	1.09358250990023	2.11498774600377e-10	6.00926019688661e-09
ENSG00000124657	117.938640118615	214.889279088908	20.9880011483233	0.0976689076221424	-3.35595682879449	3.84229448120966e-10	1.04352377300355e-08
ENSG00000124693	10855.0900179071	5600.86922190335	16109.3108139108	2.87621620424773	1.52417212677595	3.51614852076193e-05	0.000357907397063729
ENSG00000124762	26032.3521724808	47018.6857222159	5046.01862274581	0.10731943152468	-3.22001677716937	2.65181365385402e-12	1.02511253696912e-10
ENSG00000124795	16007.2779909819	10503.8141229737	21510.7418589901	2.04789818318875	1.03414398962496	4.29347264935749e-08	8.19568529115255e-07
ENSG00000125122	53.6821292005829	85.2288660109559	22.13539239021	0.259717082090058	-1.94498718893362	0.000338236033426318	0.0026436909448029
ENSG00000125170	1677.31454237704	1081.00946659312	2273.61961816095	2.10323747240293	1.0726117511235	3.12217133271777e-10	8.60092516374741e-09
ENSG00000125247	1610.04233517018	975.722649738211	2244.36202060216	2.3002049006491	1.20176238116252	1.39073674109593e-12	5.60135605500821e-11
ENSG00000125249	2243.6381344155	1446.2181716416	3041.05809718939	2.10276579068114	1.07228816940414	1.23204041410845e-10	3.62438963504122e-09
ENSG00000125257	7407.81262601217	4607.2009280451	10208.4243239792	2.21575409525514	1.14779777974397	4.01181817752402e-12	1.51098723550296e-10
ENSG00000125347	3825.93167901919	6061.87528470075	1589.98807333762	0.262293102161061	-1.93074822708196	1.43091225162662e-28	2.80449687228043e-26
ENSG00000125520	2096.18015716325	1234.25826064735	2958.10205367915	2.39666376802507	1.261027525079	8.02562735072363e-15	4.43369082960712e-13
ENSG00000125772	5217.00040449536	8003.36138766774	2430.63942132299	0.30370232001123	-1.71927016545373	4.50242593551206e-23	5.72496481246452e-21
ENSG00000125775	140.191961254285	193.270376874506	87.1135456340644	0.450734080632692	-1.14965155652502	0.000198805202996198	0.00166778486951909
ENSG00000125821	881.604188739644	471.524233596419	1291.68414388287	2.73938018843891	1.45384950624475	1.71231556262979e-16	1.16312720039031e-14
ENSG00000125844	27805.9581088903	39234.5617930236	16377.354424757	0.417421622067642	-1.26042276213797	6.69276313532251e-15	3.74441844430925e-13
ENSG00000125845	22609.2541766197	30496.1637330468	14722.3446201926	0.482760544869416	-1.05062032278619	3.77251200301626e-11	1.20544098488903e-09
ENSG00000125848	1220.86145106284	1857.56012484425	584.162777281426	0.314478529910522	-1.66896657014829	9.87864263861309e-09	2.14067403262509e-07
ENSG00000125901	1843.5689220816	1226.16742630788	2460.97041785533	2.00704272928337	1.00507133153312	2.07518876332905e-09	5.05186973389226e-08
ENSG00000125966	103.024619439113	44.74587306719	161.303365811035	3.60487693622211	1.84995000938772	0.00114525551118288	0.00775371998561242
ENSG00000126005	777.264795448426	1098.01137336876	456.518217528089	0.415768204775024	-1.26614866032576	0.00300325125009775	0.0178197154293787
ENSG00000126091	472.379786963673	745.512599614518	199.246974312827	0.267261712834701	-1.90367491895937	2.48382390961144e-23	3.21133384548965e-21
ENSG00000126217	1982.54486765323	933.760848209904	3031.32888709655	3.24636537600378	1.69882538327583	1.99058962394395e-22	2.33787913428928e-20
ENSG00000126460	240.059783169616	405.859551199906	74.2600151393257	0.182969736500667	-2.4503230508098	4.32860967644334e-17	3.13401525538442e-15
ENSG00000126562	130.692827270493	54.5716903176233	206.813964223362	3.78976650749948	1.92210896479491	9.05979715500484e-07	1.33578830022355e-05
ENSG00000126709	30331.2007565591	55229.5520061686	5432.8495069496	0.0983685239080484	-3.3456594358589	0.000207390960325175	0.00173023438564704
ENSG00000126768	3295.41419948484	1836.64072677677	4754.18767219292	2.58852349448677	1.37212941274229	2.00087582161824e-16	1.35019626989068e-14
ENSG00000126821	3387.98271174211	1970.67176209928	4805.29366138493	2.43840387516693	1.28593710070948	1.33284821094148e-08	2.82070648548008e-07
ENSG00000126878	657.433227994295	203.248288288384	1111.61816770021	5.46926213776009	2.45134621108034	2.69486456774422e-36	9.01344321891927e-34
ENSG00000127129	159.657989889745	91.9122231182384	227.403756661252	2.47414053263311	1.30692744856599	3.54108048348174e-06	4.55540311617753e-05
ENSG00000127418	1260.58182322954	381.409668631279	2139.7539778278	5.61011991517281	2.48803160847688	9.08752465519453e-34	2.56543322169717e-31
ENSG00000127419	522.433004085606	711.329885791137	333.536122380075	0.468890916918411	-1.09267576260552	1.66894505612933e-05	0.000183018917755366
ENSG00000127507	91.152274949717	43.5388803768828	138.765669522551	3.18716669609698	1.67227447733453	0.0011022037123454	0.00749026290472179
ENSG00000127528	79.9587318608734	135.318602295893	24.598861425854	0.181784773183403	-2.45969673458969	1.33742041603909e-13	6.20720416620494e-12
ENSG00000127561	314.911880675324	173.899347181115	455.924414169534	2.62177185573154	1.39054214897494	2.76263617466873e-06	3.65787769925695e-05
ENSG00000127578	362.931937925801	167.418395547746	558.445480303857	3.33562795460307	1.73795838411183	1.17659761305601e-06	1.68867001638743e-05
ENSG00000127952	1460.21107141915	2200.03408631333	720.388056524982	0.327444043256694	-1.61067970858386	1.69021197920746e-20	1.6941209385079e-18
ENSG00000128016	996.987351029511	1496.59080198334	497.383900075681	0.33234461912804	-1.58924809895817	1.19688679754562e-06	1.71618842717969e-05
ENSG00000128050	13319.8019808185	8384.23440281881	18255.3695588182	2.17734484530641	1.12256991795979	6.20224018445129e-12	2.26931192289834e-10
ENSG00000128059	4793.40564998723	2882.75608943417	6704.05521054029	2.32557143322387	1.21758525496683	2.33635508248952e-13	1.04040495286954e-11
ENSG00000128228	3118.21992717747	4209.52556481956	2026.91428953538	0.481506587458451	-1.05437255927215	1.53902401305714e-09	3.8253075852812e-08
ENSG00000128284	990.969847318801	1902.98226358555	78.9574310520506	0.0414914172154611	-4.59104325382815	2.47303639654633e-77	4.75611268488294e-74
ENSG00000128335	11443.3090613085	19861.7206747063	3024.89744791077	0.152297854624597	-2.71503247574275	4.98721043354482e-56	3.65384410120495e-53
ENSG00000128482	51.0046852217989	76.9229483174159	25.0864221261819	0.326124032878523	-1.61650733415334	0.00127347690384785	0.00845257933742498
ENSG00000128512	778.869014398229	1189.96721245618	367.770816340281	0.3090596215514	-1.69404291559514	2.77578148497444e-06	3.67212261711731e-05
ENSG00000128567	10885.1949508191	4740.13685863267	17030.2530430056	3.59277665411503	1.84509925261926	3.80419773707445e-11	1.21430465319002e-09
ENSG00000128595	19826.4494123476	10599.3391460189	29053.5596786764	2.74107274787871	1.45474061769711	8.72507038053634e-19	7.6056413790222e-17
ENSG00000128652	60.1110070603245	81.1521464069197	39.0698677137293	0.481439733187364	-1.05457288264106	8.52256818554259e-05	0.000784938478411646
ENSG00000128791	1717.92097646742	1127.10377183232	2308.73818110253	2.04838120393231	1.03448422600473	6.31996688888137e-05	0.000602826103960845
ENSG00000128917	219.06445340833	300.17683773086	137.9520690858	0.459569332959288	-1.12164556466594	0.00311421122719872	0.0183753391509361
ENSG00000128965	564.45555191278	780.815427413748	348.095676411813	0.445810449166957	-1.16549766316031	9.24486831271809e-11	2.78078047752344e-09
ENSG00000128989	9469.4754056073	5151.65284349245	13787.2979677222	2.67628630782803	1.42023246306034	6.78924236914585e-18	5.41222220054371e-16
ENSG00000129007	316.854496017636	209.926227762806	423.782764272465	2.01872233302497	1.01344248753105	7.14586397738685e-08	1.30495774746689e-06
ENSG00000129173	366.795282574348	185.966623666911	547.623941481785	2.94474315166707	1.55814180384315	1.38901383626305e-13	6.42726988806773e-12
ENSG00000129195	1602.67311996695	634.644444115164	2570.70179581874	4.05061734906207	2.01814180393696	3.65875474383546e-33	9.87574931776852e-31
ENSG00000129521	1068.99508451641	622.870905012559	1515.11926402027	2.43247718239419	1.28242627201517	1.78520720351066e-05	0.000194727440124873
ENSG00000129810	1004.59777989927	649.769419433762	1359.42614036479	2.09216700525773	1.06499801795223	3.2192251888088e-08	6.2974429933144e-07
ENSG00000129910	54.9979010048389	99.705329519324	10.2904724903537	0.103208850920645	-3.27636139707405	1.08095766938559e-06	1.56675216413867e-05
ENSG00000129993	117.16546915551	188.741443652933	45.5894946580882	0.24154469615015	-2.04963792053545	2.14861104751326e-14	1.11680592133498e-12
ENSG00000130005	1691.41797348946	968.238647498454	2414.59729948047	2.4938038837004	1.31834801402972	1.00869527408707e-15	6.32149944581122e-14
ENSG00000130052	355.201141516123	221.224510685679	489.177772346567	2.21122772892739	1.14484761243396	2.14626640097912e-05	0.000229953911645295
ENSG00000130066	12444.8562920087	20704.4512018291	4185.26138218824	0.202143072588106	-2.30655133136696	9.09326519974104e-20	8.60950349111482e-18
ENSG00000130147	1808.83744049229	726.220223950255	2891.45465703433	3.98151216624944	1.99331646604909	1.58983841083603e-19	1.49149139450718e-17
ENSG00000130204	8110.45394183672	5180.47565220351	11040.4322314699	2.13116188023659	1.09164018248921	9.03484391277039e-11	2.72482043225374e-09
ENSG00000130234	559.887905667951	927.388908462055	192.386902873847	0.207450079592707	-2.26916388415656	3.21135679861524e-21	3.51660711922383e-19
ENSG00000130270	981.834954942561	522.647017292804	1441.02289259232	2.75716275978479	1.46318443448759	7.81082331829908e-15	4.33766301332318e-13
ENSG00000130303	18139.2694775429	27876.8810169757	8401.65793811007	0.301384431529261	-1.73032320063124	1.65679333250987e-11	5.63328040162004e-10
ENSG00000130487	881.358786856043	1329.60022873087	433.117344981213	0.325750053002496	-1.61816268135433	2.48108421574595e-07	4.08920419939574e-06
ENSG00000130513	6695.65208143914	12409.2335628433	982.070600034971	0.0791403107260035	-3.65944346004682	2.77609979676356e-33	7.55958998639041e-31
ENSG00000130518	205.457018276005	334.489245700999	76.4247908510119	0.228482056847138	-2.12984722288229	3.61755220371834e-18	2.9526710573108e-16
ENSG00000130522	3058.04483571737	4141.14089799395	1974.94877344079	0.476909340224934	-1.06821305683062	5.2979898862703e-06	6.58418605777155e-05
ENSG00000130558	87.351996350455	25.5963008547096	149.1076918462	5.8253609649523	2.54234744825823	1.17360658794547e-20	1.19976904709867e-18
ENSG00000130559	2911.00209927552	1879.55453084978	3942.44966770127	2.09754471232011	1.06870156420739	2.20337777717281e-10	6.23736316296086e-09
ENSG00000130560	3188.49045520912	1768.93550111165	4608.04540930658	2.6049821524927	1.38127348820494	6.17764367133136e-17	4.38000629978196e-15
ENSG00000130589	35427.5911717066	67848.7077206475	3006.47462276564	0.0443114500447695	-4.49617665152751	5.6397434690668e-35	1.75293481097631e-32
ENSG00000130635	33667.6712714523	45655.9246211823	21679.4179217222	0.474843475443796	-1.07447606442365	0.000573857466744091	0.00421637251890698
ENSG00000130653	188.470467514891	100.786728150415	276.154206879366	2.73998582895985	1.45416843167405	3.54438447479966e-05	0.000360423842280437
ENSG00000130733	2494.12274019641	3418.19307123045	1570.05240916237	0.459322330963943	-1.1224211698354	7.01651841490241e-06	8.45030481976368e-05
ENSG00000130758	1651.13416866972	2514.78063971577	787.487697623664	0.313143693404872	-1.67510327098263	4.23843810420107e-19	3.82466213795809e-17
ENSG00000130766	2168.58911588354	3076.79215884815	1260.38607291893	0.409642903338253	-1.2875612731239	6.9758060935869e-14	3.36974143337147e-12
ENSG00000130787	8594.95287745905	11875.4545633372	5314.45119158092	0.447515601464899	-1.15999011583183	2.1449319092765e-12	8.46175638209578e-11
ENSG00000130813	4084.51056954152	7332.66490232649	836.356236756557	0.114058974178842	-3.1321481322885	5.35006376422745e-51	3.22797670762829e-48
ENSG00000130818	469.77972872574	305.314210713789	634.24524673769	2.0773525256322	1.05474606154869	3.73941882741961e-07	5.9434740050893e-06
ENSG00000130827	508.935782411074	788.68588618675	229.185678635397	0.29059183465739	-1.78293392964818	0.000204327348760447	0.00170805673694858
ENSG00000130829	874.336583885719	359.986797763944	1388.68637000749	3.85760360833594	1.94770490552579	1.1959956437877e-24	1.73594254504676e-22
ENSG00000130940	686.95272797457	1068.58227283711	305.323183112034	0.285727351906555	-1.80728894670841	2.22979103318309e-17	1.66941362243496e-15
ENSG00000130962	3365.59501662997	2039.8342432939	4691.35578996605	2.29987108285353	1.20155299449987	2.54901705895522e-12	9.90351059609987e-11
ENSG00000130997	109.170528158488	43.9431583115459	174.39789800543	3.96871560230135	1.98867218268289	2.73326912976301e-09	6.50467319349866e-08
ENSG00000131080	193.425813455042	285.099484824744	101.752142085339	0.356900476855959	-1.48640626590931	0.000161010111330444	0.00138276364380382
ENSG00000131089	895.905171470304	1284.63310998149	507.177232959116	0.394803176890267	-1.34079449601151	7.74764848595652e-13	3.24357675593698e-11
ENSG00000131094	482.099309912353	661.022079193778	303.176540630927	0.458648130181521	-1.12454033671805	0.000505757386204618	0.00376911129350988
ENSG00000131116	784.086154971784	1079.65488003704	488.517429906528	0.452475544675691	-1.14408827513027	3.82479583323132e-06	4.88757444287213e-05
ENSG00000131153	2271.04898112351	947.786525178397	3594.31143706863	3.79232173235644	1.92308136454876	9.8458016956788e-29	1.96730625959566e-26
ENSG00000131203	238.208685387706	474.485261204681	1.93210957073222	0.00407201177509023	-7.94004255138214	1.02403028664161e-19	9.66577789884938e-18
ENSG00000131238	6889.38586493753	4193.02009237352	9585.75163750155	2.28612108368777	1.19290181746739	4.14287711317531e-12	1.55844097371048e-10
ENSG00000131242	100.481307483474	143.129333626314	57.833281340634	0.404063093674612	-1.30734751026569	1.71324596659764e-07	2.91422286557081e-06
ENSG00000131389	3933.22163621706	1954.15376705211	5912.28950538202	3.02549860971322	1.59717292172035	7.51477324070182e-23	9.24795429960732e-21
ENSG00000131446	6409.70746962554	8558.65467553404	4260.76026371704	0.497830608342797	-1.00627315997455	2.16179765108443e-08	4.38212618718834e-07
ENSG00000131471	94.9392790219509	51.774399941371	138.104158102531	2.66742170375551	1.41544592455994	3.57937221900189e-05	0.00036374128979824
ENSG00000131650	465.200480334875	233.680588117571	696.720372552178	2.98150727094901	1.57604185504123	1.21893782977475e-15	7.47170039043804e-14
ENSG00000131711	73.7432152655591	49.000536449337	98.4858940817812	2.00989420153815	1.00711956163633	0.000463755133547586	0.00349160979065152
ENSG00000131737	752.652052215253	1371.16433892817	134.139765502335	0.0978290943645681	-3.35359260339798	1.17271433672786e-05	0.000133848638187882
ENSG00000131746	4947.48094549919	6885.52446561738	3009.43742538101	0.437067276488309	-1.19407272823785	2.36770242188993e-12	9.26928387073475e-11
ENSG00000131747	29157.4702000829	17521.2804623681	40793.6599377977	2.32823508677997	1.21923673754529	8.12754381068958e-14	3.87140326004225e-12
ENSG00000131797	1261.68259191362	1684.24795369106	839.117230136177	0.498214783813296	-1.00516026275527	1.42018663196515e-07	2.46061727771394e-06
ENSG00000132109	9047.3522665795	16663.3063602754	1431.3981728836	0.0859012096360415	-3.54117774265277	8.64911864819561e-83	1.90101449945448e-79
ENSG00000132256	6978.23277674763	12292.8677880489	1663.59776544634	0.135330322763552	-2.88544296215672	1.52942688777881e-59	1.27194580442815e-56
ENSG00000132274	15687.5341173095	31069.1270447276	305.941189891419	0.00984711251947892	-6.66608354126396	5.32210815027047e-114	2.33952271274247e-110
ENSG00000132359	7637.03159777307	11097.7088637362	4176.35433180991	0.376325814912743	-1.40994583718717	1.9196674716374e-15	1.15823701509323e-13
ENSG00000132405	2598.11245658782	1551.20642154053	3645.0184916351	2.34979590144757	1.23253545263843	2.40699372126771e-13	1.07031219360013e-11
ENSG00000132510	674.352841741222	1069.07420539624	279.631478086204	0.261564142764591	-1.93476331628909	2.35601660309485e-25	3.71292100393999e-23
ENSG00000132530	11318.2482275182	22035.6080300907	600.888424945758	0.0272689741134085	-5.19659576415808	7.05306080633719e-151	2.17029734071802e-146
ENSG00000132561	2046.99002382146	1343.6456554154	2750.33439222752	2.04691942488159	1.03345431310306	3.41792460397568e-09	8.01623155403473e-08
ENSG00000132581	3735.40256142662	5145.84786741687	2324.95725543637	0.451812279596883	-1.14620461328257	8.86007463090001e-12	3.13962799169214e-10
ENSG00000132591	1667.71388655258	2286.7679789574	1048.65979414776	0.45857726004449	-1.12476327863949	8.50081593192726e-12	3.02753017408951e-10
ENSG00000132792	2686.8864662389	3881.10486381044	1492.66806866737	0.384598747275765	-1.37857403138268	4.50767206251805e-16	2.94491670988839e-14
ENSG00000132801	920.10315011973	1284.51588929875	555.690410940711	0.432606879813746	-1.20887148600391	1.04654943781646e-08	2.26147280555129e-07
ENSG00000132906	4324.0392916117	6546.47748065844	2101.60110256496	0.321027775437117	-1.63922996965244	3.93884017957516e-16	2.58978741807067e-14
ENSG00000133103	1555.69030192034	2091.1633447018	1020.21725913889	0.487870668603546	-1.03542934565137	0.000290381342108933	0.00231254609450022
ENSG00000133111	98.5733599550066	136.742630487037	60.4040894229759	0.441735610963707	-1.17874495349904	8.11435591345014e-06	9.61073309517991e-05
ENSG00000133119	3115.8760977764	2062.59706274633	4169.15513280646	2.02131342476327	1.01529304328748	1.0729594998353e-09	2.72859808011834e-08
ENSG00000133138	102.937400559943	185.64000410859	20.2347970112948	0.10900019695894	-3.19759735299131	6.72225554493486e-11	2.05208854536895e-09
ENSG00000133250	132.310055672742	184.355815681562	80.2642956639214	0.435377074312437	-1.19966265347643	0.00104557368616812	0.00715122202646795
ENSG00000133321	1178.77103924471	1918.28861639213	439.253462097284	0.228981946899847	-2.12669423518848	5.48182738791162e-29	1.11709477187701e-26
ENSG00000133328	1179.33525316389	2188.32086997934	170.349636348448	0.0778449077945577	-3.68325352092408	3.31990817208445e-16	2.21118818967988e-14
ENSG00000133401	465.046640856732	777.374729589733	152.718552123731	0.196454227685443	-2.34773488002945	1.22498751446109e-11	4.23053768883076e-10
ENSG00000133731	4594.50961887485	6344.22739898834	2844.79183876136	0.448406347984153	-1.15712139270203	4.28597849421644e-12	1.606380563283e-10
ENSG00000133794	2037.50404091662	2872.00143829977	1203.00664353347	0.418873969730896	-1.25541186192901	1.53521957143931e-12	6.14307430855122e-11
ENSG00000133961	1516.09240227573	2138.60173833391	893.583066217561	0.417835191190724	-1.25899408975309	9.91773868437562e-15	5.42058147525617e-13
ENSG00000133985	78.1705368455511	115.177575442736	41.1634982483658	0.357391602402946	-1.48442235898014	4.06702368045025e-07	6.42765206323239e-06
ENSG00000134030	2166.25182221891	2962.42333586344	1370.08030857439	0.462486334072526	-1.11251735857102	2.82392645985461e-11	9.18552231460741e-10
ENSG00000134061	543.838600373593	53.154914429715	1034.52228631747	19.4624014997783	4.28261783265585	1.97723217544048e-54	1.29449811213785e-51
ENSG00000134215	2233.18849947519	981.426226488127	3484.95077246226	3.55090446780965	1.82818654715944	1.47748254210929e-25	2.35562773591943e-23
ENSG00000134222	2870.91937779401	1625.56166744223	4116.27708814579	2.53221835294788	1.34040181358646	2.57247002478112e-15	1.51642672667701e-13
ENSG00000134243	1156.53484610666	603.926012313298	1709.14367990002	2.83005475017255	1.50082996367142	1.3117963253683e-17	1.01166127137614e-15
ENSG00000134245	169.412127930775	82.372389149341	256.451866712208	3.11332315792445	1.63845533399882	3.47654417469824e-11	1.11202433263658e-09
ENSG00000134250	26304.3404999841	14306.7597313537	38301.9212686146	2.67719050210054	1.42071980115918	2.32514815511794e-17	1.736580919445e-15
ENSG00000134321	11819.455093369	23143.1821500928	495.7280366452	0.021420046449542	-5.54489458118743	1.02889801012215e-05	0.000119337431848733
ENSG00000134352	22716.0296720536	13724.5546159065	31707.5047282006	2.31027567856025	1.20806501456835	5.57365700617644e-13	2.36561378947662e-11
ENSG00000134363	95.2897269094683	149.261234469929	41.318219349008	0.276818153727198	-1.85298953690765	0.000913724477588892	0.00634867984638295
ENSG00000134369	3501.73748278557	2070.69658373267	4932.77838183847	2.38218308785083	1.25228429892145	1.20485184011173e-07	2.11491705488181e-06
ENSG00000134569	369.767097732223	106.952271869151	632.581923595295	5.91461885325086	2.56428520216744	3.06007728160703e-18	2.50429888383856e-16
ENSG00000134779	2057.1951183738	1345.33447420628	2769.05576254132	2.05826566971386	1.04142920946306	1.43171497334274e-10	4.14053585006856e-09
ENSG00000134802	8793.64918580104	5597.34395856299	11989.9544130391	2.14207926148553	1.0990118638587	8.82504399027291e-12	3.132127204437e-10
ENSG00000135052	4713.83659823047	1790.40437151981	7637.26882494114	4.26566698921658	2.09277134220018	3.61636417966708e-35	1.14720765126325e-32
ENSG00000135069	4637.37211969898	2391.67305069737	6883.0711887006	2.87793149096763	1.52503224919508	0.000266659639336045	0.00215025779926872
ENSG00000135108	8090.4718066628	3683.43737911907	12497.5062342065	3.39289227639739	1.76251562551768	1.1333969478646e-27	2.10094924594829e-25
ENSG00000135114	43759.2908067251	65740.6151808284	21777.9664326217	0.331271108016232	-1.59391571138791	7.70032071186201e-23	9.40264161209151e-21
ENSG00000135346	1573.77235868265	2672.10719612968	475.437521235617	0.177926065961818	-2.49065021565298	3.04018042421918e-13	1.32882658854614e-11
ENSG00000135363	50.8412550852281	88.016403035926	13.6661071345301	0.15526773036785	-2.68717007247559	5.03078881270181e-17	3.60005587338715e-15
ENSG00000135378	1536.28719192273	827.432618511126	2245.14176533434	2.71338319895368	1.44009280736574	7.57629395862345e-14	3.64265845938753e-12
ENSG00000135414	306.698690671623	141.673379754027	471.72400158922	3.32965870093751	1.73537430471403	4.10604209464846e-18	3.33369449325667e-16
ENSG00000135476	5052.08744297525	3319.9032007318	6784.27168521871	2.04351490842361	1.03105276855082	5.55300811020371e-11	1.72076145578125e-09
ENSG00000135604	428.917126025248	654.684817132636	203.14943491786	0.310301124451925	-1.68825917005335	5.40571419561276e-13	2.30467668259242e-11
ENSG00000135617	1043.48139537195	603.161628580389	1483.80116216351	2.46003905396935	1.2986812190282	6.25950317473811e-10	1.64203897860074e-08
ENSG00000135636	210.029567800485	340.467100234396	79.5920353665745	0.233773058576817	-2.09681942035244	0.00237140731026822	0.0145186180549669
ENSG00000135643	506.74789258963	260.177850721269	753.317934457991	2.89539610066588	1.53376072761907	2.42137079725391e-15	1.43560695187476e-13
ENSG00000135679	21314.8179986476	32449.3173431565	10180.3186541386	0.313729825083228	-1.6724054077386	3.11576954140226e-24	4.3382508849995e-22
ENSG00000135709	921.548337735619	1344.4896336667	498.607041804542	0.370852276818781	-1.43108346853114	1.25819290555592e-13	5.87493989330216e-12
ENSG00000135828	276.797936512203	437.089532473901	116.506340550504	0.266550287514517	-1.9075203566355	3.10204753045612e-21	3.41099012458751e-19
ENSG00000135842	5175.13006004988	2721.94551002148	7628.31461007829	2.80252289474306	1.4867261589352	0.000460791826555926	0.00347269784348577
ENSG00000135899	4182.69701045818	8115.11402489214	250.279996024213	0.0308412174193128	-5.01899647477665	3.69894064473294e-130	3.79400341930258e-126
ENSG00000135931	240.933669058857	325.894310664712	155.973027453003	0.478600031816669	-1.06310760210257	1.49775782338918e-08	3.13307314639759e-07
ENSG00000136147	1551.91577246391	2602.97739405024	500.854150877574	0.192415866546672	-2.37770032673368	1.28730197531401e-33	3.56860982724211e-31
ENSG00000136244	3187.63700937157	5573.69005078497	801.583967958169	0.14381566980842	-2.79770721797478	2.25345719803935e-09	5.44706452795514e-08
ENSG00000136286	212.435169190879	366.052722458581	58.8176159231763	0.16068072251486	-2.63773124117289	9.24124970844055e-12	3.26103778415624e-10
ENSG00000136383	240.483547999378	393.531678407619	87.4354175911368	0.222181395777169	-2.17019007628687	1.80304291147975e-09	4.43142439529899e-08
ENSG00000136514	833.590591448738	1601.26198193718	65.9192009602929	0.0411670305695666	-4.60236680079641	8.50919661079675e-24	1.15346470885827e-21
ENSG00000136770	6871.68252930692	10560.2209327963	3183.14412581759	0.301427796451861	-1.7301156323173	8.41212907335464e-26	1.36236644061156e-23
ENSG00000136840	705.125945736287	432.988460706405	977.263430766169	2.2570195731586	1.17441892981748	0.00044790624125952	0.00338803415678385
ENSG00000136869	287.808927050773	181.484167835805	394.133686265742	2.17172490011541	1.11884136355866	0.00583250810508028	0.0314532258852831
ENSG00000136895	143.776616434678	92.6728824634891	194.880350405867	2.10288430903879	1.07236948184946	1.73909529703545e-06	2.38900452611955e-05
ENSG00000136936	887.84918933759	1230.61168448076	545.086694194425	0.442939638123475	-1.17481798688213	3.99531730633268e-11	1.27266986369734e-09
ENSG00000137103	170.201603335702	239.328443868212	101.074762803192	0.422326578360445	-1.24356905148432	2.23608774224415e-08	4.51191186338326e-07
ENSG00000137135	819.781892849392	369.313892791628	1270.24989290716	3.43948580787306	1.78219290275328	1.36126107687055e-22	1.61727276433914e-20
ENSG00000137161	1366.93152875085	882.331586820686	1851.53147068102	2.09845311936826	1.06932623295915	5.99591892958453e-10	1.58098047456937e-08
ENSG00000137200	7024.69762542962	10722.4595149506	3326.93573590867	0.310277295173729	-1.688369964694	9.57918037718691e-24	1.27602146920528e-21
ENSG00000137259	3170.83791029355	1397.81894807084	4943.85687251626	3.53683635447881	1.82245946867309	1.5592224343352e-07	2.67589701767587e-06
ENSG00000137261	104.926349869964	166.649825465643	43.2028742742853	0.259243441471183	-1.94762060373386	7.18794615317956e-14	3.46677572224903e-12
ENSG00000137273	809.289867750955	361.532005978285	1257.04772952363	3.47700261314936	1.79784415132674	1.05370388937756e-20	1.09538926959584e-18
ENSG00000137393	863.220229415069	1151.78080362631	574.659655203829	0.498931440248482	-1.00308651100625	0.000438277257567045	0.00332091344314099
ENSG00000137440	315.95204366961	177.215830920722	454.688256418498	2.56573159438506	1.3593702555004	1.05466088644101e-05	0.000121957798333996
ENSG00000137501	309.651782820545	540.959534282104	78.3440313589866	0.144824199212895	-2.78762540705547	8.38028227526969e-38	3.06987697490861e-35
ENSG00000137628	11154.5292276626	17530.367055502	4778.69139982316	0.272595056606264	-1.87516869515911	2.41806544579565e-28	4.6215088094769e-26
ENSG00000137700	1186.59660793432	768.237362155814	1604.95585371283	2.08914058697826	1.06290958063468	5.46846812770488e-11	1.69627250763717e-09
ENSG00000137745	392.103196110408	777.985458600415	6.22093362040119	0.00799620809313398	-6.96646826742872	1.44325879152444e-11	4.93450180822204e-10
ENSG00000137752	2633.48811704251	4842.77815067774	424.198083407272	0.087593953348432	-3.5130249064245	1.23598468358779e-73	1.81107069993714e-70
ENSG00000137767	1727.3508790654	2374.65892856459	1080.04282956621	0.45482019189133	-1.13663179031673	1.88818453868122e-08	3.86569038188688e-07
ENSG00000137770	5060.18589737229	3160.77622700988	6959.59556773471	2.20186279188721	1.13872457079541	1.44661236819186e-11	4.93809058235765e-10
ENSG00000137814	3845.83851874283	2513.85496610817	5177.82207137749	2.05971392191871	1.04244397231632	2.63614648316483e-09	6.29789312371623e-08
ENSG00000137834	3965.3754898811	2287.59393933521	5643.15704042699	2.4668525927582	1.30267150969945	5.39361915589886e-16	3.48670283710428e-14
ENSG00000137841	264.491869135044	76.8715550925086	452.112183177579	5.88139764615793	2.55615903560205	5.0982442141959e-26	8.38920174946642e-24
ENSG00000137842	5567.8903363305	7940.9252913729	3194.8553812881	0.402327847708002	-1.31355649522909	4.05635031689861e-15	2.34180029270707e-13
ENSG00000137845	9252.16639085602	5692.30822066241	12812.0245610496	2.25076086262221	1.17041278240905	1.12497976062951e-12	4.60329151786311e-11
ENSG00000137869	329.564264719826	499.652931961267	159.475597478386	0.319172744273516	-1.64759063687448	4.1857069222236e-07	6.59827805859337e-06
ENSG00000137877	449.031186622178	637.765445408977	260.296927835379	0.408138963484388	-1.29286764907346	1.04867624352261e-05	0.000121356963856466
ENSG00000137880	1362.97295692119	675.178289326618	2050.76762451576	3.03737199038357	1.60282360781952	4.68947799630146e-11	1.47848286295279e-09
ENSG00000137944	2915.19719849668	4135.00412841875	1695.39026857462	0.410009329113524	-1.28627135854031	2.00957834788131e-14	1.05343671793281e-12
ENSG00000137947	7542.71903255481	10096.9802786281	4988.45778648153	0.494054425068099	-1.01725811694204	4.37441870620474e-10	1.17661921336212e-08
ENSG00000137959	16229.2114845847	31375.4538969923	1082.969072177	0.0345164431957688	-4.85657238250591	7.19642230808929e-138	1.10720555421108e-133
ENSG00000137965	20288.5718222508	36093.8439713416	4483.29967316006	0.124212308246242	-3.00911995702937	7.04621547465853e-66	8.33919601425837e-63
ENSG00000137975	172.78220113251	290.628042325418	54.9363599396032	0.189026356507231	-2.4033406871541	5.34286563743128e-09	1.20886263624557e-07
ENSG00000138035	18597.1695864362	29754.1559098606	7440.18326301179	0.25005526238256	-1.99968112818086	6.54317200608335e-33	1.75078213738427e-30
ENSG00000138074	3658.21785522459	2214.12070544187	5102.3150050073	2.3044430199613	1.20441809579972	8.43803711498011e-14	4.01308871816156e-12
ENSG00000138152	110.990933465737	184.62328791332	37.3585790181537	0.202350307160023	-2.3050730559225	6.06962684011869e-05	0.000580747784506505
ENSG00000138160	6034.40594736804	2745.27840631971	9323.53348841637	3.39620690817855	1.76392435533087	4.00854508279754e-26	6.70363808384582e-24
ENSG00000138162	5311.39602961952	7502.01104447443	3120.78101476462	0.415992591354982	-1.2653702600561	2.57253742955037e-14	1.32152836802495e-12
ENSG00000138166	2630.93406827576	3652.31884243936	1609.54929411217	0.440692437749264	-1.1821559546034	6.5468898815473e-05	0.000621772680694728
ENSG00000138180	5826.90841524295	2947.79146139668	8706.02536908922	2.95340612899538	1.5623797580974	8.54320000436189e-21	8.97210946533173e-19
ENSG00000138271	127.369543607524	222.799174747861	31.9399124671867	0.143357409215419	-2.80231162482509	0.00168039761006379	0.0107800900946264
ENSG00000138294	142.891096483147	255.085677420375	30.6965155459194	0.120338059966151	-3.05483509127332	6.72967709831019e-05	0.000636773966765384
ENSG00000138336	357.604940849808	154.417776936252	560.792104763364	3.63165508460127	1.86062718958791	3.7064623614452e-22	4.27159375745432e-20
ENSG00000138433	739.127243347882	1022.83883784802	455.415648847746	0.445246730957057	-1.16732307592286	5.06673249996399e-12	1.8784147681493e-10
ENSG00000138439	314.041015304315	116.715562568586	511.366468040044	4.38130491586799	2.13136062217123	2.13551747562282e-28	4.10700051514937e-26
ENSG00000138496	15442.0769419114	26724.4849078527	4159.66897597022	0.155650108517076	-2.68362151225314	9.13200384240522e-54	5.73471204560513e-51
ENSG00000138604	3991.74884406132	2633.23966083817	5350.25802728447	2.03181583007962	1.02276963780278	7.04263330449045e-10	1.83807353191243e-08
ENSG00000138642	1092.28846502226	1666.20093363267	518.375996411845	0.311112535078033	-1.68449157101927	1.37076525458337e-17	1.05449544121963e-15
ENSG00000138646	27458.2522652567	45765.6059573812	9150.89857313208	0.19995143474455	-2.32227846169421	4.42894774615893e-43	2.00416398672142e-40
ENSG00000138678	350.979055272116	224.845567074198	477.112543470034	2.12195663751996	1.08539517487939	0.000437902110644723	0.00331888813956867
ENSG00000138685	8224.18624501398	11100.1112081992	5348.26128182879	0.481820513462808	-1.05343227739844	0.00143519797214035	0.00937632203837171
ENSG00000138758	486.012963243212	134.36428723117	837.661639255253	6.2342580496414	2.64021787251749	3.12480494087929e-45	1.55086085219027e-42
ENSG00000138780	1637.48047925399	977.89008872324	2297.07086978475	2.34900721080409	1.23205114203267	2.60711340215186e-12	1.0091004590895e-10
ENSG00000138785	993.363086973544	1345.17131776837	641.554856178716	0.476931709518643	-1.06814538922685	1.47459472728591e-07	2.54628251140935e-06
ENSG00000138796	637.477913992474	376.543366847315	898.412461137632	2.38594685297412	1.2545619073229	1.00663618780501e-14	5.49205711612554e-13
ENSG00000138798	192.589854817975	260.628104247979	124.55160538797	0.477890155965157	-1.06524904499815	2.08729616433926e-07	3.48309057878977e-06
ENSG00000138829	242.642428472621	424.389111634098	60.8957453111443	0.143490357414372	-2.80097430417371	2.26247118394188e-22	2.647091285212e-20
ENSG00000138834	3467.24576073664	4624.09747615463	2310.39404531865	0.499642158763478	-1.0010328812063	0.00729556384856231	0.0380365630606762
ENSG00000138944	2040.85798435557	918.161581827701	3163.55438688345	3.44553121095096	1.78472642598444	6.30503882854595e-23	7.88668088590193e-21
ENSG00000139132	1882.85491327889	2581.50286311237	1184.2069634454	0.45872773583434	-1.12428995585435	1.8388799287322e-10	5.24899575946368e-09
ENSG00000139173	748.139531013177	381.782107146451	1114.4969548799	2.91919640553606	1.54557127961735	5.02523481432281e-17	3.60005587338715e-15
ENSG00000139192	258.209546097163	391.869022501795	124.55006969253	0.317835966970212	-1.65364570263172	7.31378751209784e-15	4.0844383944603e-13
ENSG00000139291	1624.02379319449	985.75805439225	2262.28953199674	2.29497443304332	1.198478081514	7.9040751662982e-12	2.83468877554967e-10
ENSG00000139324	7956.45944165294	5295.1679519477	10617.7509313582	2.0051773669337	1.00372985517305	2.25190339073389e-09	5.44706452795514e-08
ENSG00000139354	1951.6546746183	1197.37150996711	2705.93783926948	2.25989829952092	1.17625784959701	2.86576155395825e-11	9.29213369619066e-10
ENSG00000139370	1398.08422272307	718.656415393388	2077.51203005274	2.89082791936885	1.5314827329028	2.68163271630803e-18	2.20632407255386e-16
ENSG00000139410	436.612884068079	769.348993222846	103.876774913313	0.135019056147935	-2.88876505598197	3.46550133583961e-31	8.20284166193235e-29
ENSG00000139842	17465.2426035885	11475.6787103574	23454.8064968195	2.04387096300024	1.03130411657102	1.30721951187269e-10	3.81636163186287e-09
ENSG00000139865	87.7910939135615	126.945657753682	48.6365300734407	0.383128741337589	-1.38409883777639	0.00297264742460069	0.0176517433235021
ENSG00000140015	117.051899929024	197.43758937023	36.6662104878177	0.185710383745935	-2.42887361100903	1.80558071263284e-14	9.59577273029796e-13
ENSG00000140105	32503.6107615059	47771.1850567091	17236.0364663026	0.360804037953879	-1.47071261022024	2.06077410626642e-07	3.44443672047388e-06
ENSG00000140263	2181.07718926395	1206.26284006983	3155.89153845806	2.61625529165381	1.38750332448767	5.36771212244087e-16	3.47726041515006e-14
ENSG00000140287	404.728153337935	617.528594292925	191.927712382945	0.310799717060395	-1.68594290451288	6.06540240718574e-12	2.22188687466086e-10
ENSG00000140367	1220.19964310621	504.555260192	1935.84402602041	3.83673341406401	1.93987852632484	1.45351542736915e-28	2.83076729212506e-26
ENSG00000140398	176.295346066058	235.441412699141	117.149279432976	0.497572954944314	-1.00702002346242	0.000833789697022749	0.00586971923291855
ENSG00000140459	1164.94973635083	1885.44429127316	444.455181428498	0.235729681054844	-2.08479467310577	3.88714295439117e-17	2.82768973639647e-15
ENSG00000140464	3938.92045029372	7041.96440087099	835.876499716451	0.118699336170042	-3.07461622820465	2.39233031223515e-63	2.53842744957889e-60
ENSG00000140465	305.279493597638	472.85874127797	137.700245917306	0.291207994897484	-1.77987813069478	0.000304615830923712	0.00241145709630912
ENSG00000140479	2302.15920019495	1480.77697731619	3123.54142307372	2.10939356224658	1.07682829253801	4.09999826196609e-10	1.11057259259647e-08
ENSG00000140511	69.6108414973415	96.9304624304501	42.2912205642329	0.436304743666913	-1.19659193557238	0.000307308883203588	0.00243027541636022
ENSG00000140519	79.7300409432209	154.983486848873	4.47659503756835	0.0288843355417183	-5.11356888262287	9.29436263077056e-24	1.24346448918018e-21
ENSG00000140548	1384.8536962523	1853.37516926471	916.332223239898	0.49441270091227	-1.01621228993838	6.46406599661964e-09	1.44448638185899e-07
ENSG00000140688	2576.99780518387	3453.25175221047	1700.74385815728	0.49250503009768	-1.0217896355774	2.4908579662863e-09	5.98798363129654e-08
ENSG00000140795	1941.0364211658	207.196881570413	3674.87596076119	17.7361547765975	4.1486213601046	7.48620739816142e-65	8.53178103143796e-62
ENSG00000140848	867.384895812422	519.815347290217	1214.95444433463	2.33728082610133	1.22483108546153	3.05558198335686e-11	9.84537311098156e-10
ENSG00000140853	16555.6343079889	28571.4229299596	4539.84568601822	0.158894630384607	-2.65385772318011	2.11557078037685e-36	7.31440769471641e-34
ENSG00000140905	465.785839658229	279.874418058544	651.697261257914	2.32853458268412	1.21942230878328	3.46919649130563e-07	5.55414387273495e-06
ENSG00000140961	240.660646704005	337.562146732688	143.759146675323	0.425874607288727	-1.23149938291588	0.000858236907149419	0.0060211600250558
ENSG00000140986	101.081137424571	168.463619040925	33.6986558082172	0.200035212350691	-2.32167411382628	1.25721640254202e-07	2.19805715469435e-06
ENSG00000141150	197.498502525244	124.790191112335	270.206813938153	2.16528888632694	1.11455951782387	1.75993405020656e-05	0.00019210688421038
ENSG00000141337	843.120739011202	1195.46743450416	490.774043518244	0.410528994227099	-1.28444397678083	5.6542709755588e-09	1.27183897798918e-07
ENSG00000141404	1776.38872313743	747.513423941523	2805.26402233334	3.75279417397164	1.90796516623518	1.96322076882616e-20	1.96137228173863e-18
ENSG00000141424	17261.0043138936	11362.6503130127	23159.3583147744	2.03820039135165	1.02729590106054	7.7140461347421e-11	2.34091630781212e-09
ENSG00000141425	4665.93681668401	2100.0894939164	7231.78413945163	3.44355998180119	1.78390080689569	4.41717718177094e-26	7.30757844410074e-24
ENSG00000141441	176.481299897935	88.217812857054	264.744786938817	3.00103548665169	1.58546037862088	3.92732621505636e-13	1.69254558772408e-11
ENSG00000141458	8675.07887463916	12063.5650903673	5286.59265891105	0.438228054419202	-1.19024624936365	3.14875629518822e-13	1.37433163062747e-11
ENSG00000141519	177.437650723029	108.755731977133	246.119569468926	2.2630491744626	1.17826793369122	5.80103259385342e-09	1.30294579522236e-07
ENSG00000141542	397.868080268741	200.799005946246	594.937154591237	2.96284910270174	1.5669851520071	1.72377603055326e-15	1.04619945238963e-13
ENSG00000141574	4327.45409363693	6425.31403824055	2229.59414903332	0.347001584010336	-1.52698584638169	4.69507532034067e-08	8.89606913067752e-07
ENSG00000141639	2432.18817622272	3395.94615217858	1468.43020026685	0.43240679753559	-1.2095388921344	4.36551237186391e-07	6.8396731769157e-06
ENSG00000141738	930.052782220796	1440.78031077067	419.325253670925	0.291040383142542	-1.78070874753615	1.18127636929546e-08	2.5277507065084e-07
ENSG00000141933	549.615222102797	758.021528563725	341.208915641868	0.450130903654385	-1.15158347880105	0.00421555918113753	0.023915370863345
ENSG00000142235	1131.08878158822	1748.69128816002	513.486275016411	0.293640323190895	-1.76787799975436	2.92518264063885e-16	1.95675641380648e-14
ENSG00000142279	80.6033143711944	116.670127933757	44.5365008086312	0.381730110332252	-1.38937510609724	6.58946879286533e-06	7.9797144519976e-05
ENSG00000142408	137.038101164128	210.70302253024	63.3731797980166	0.300770150503756	-1.73326669893907	1.95084110472915e-07	3.2802913460995e-06
ENSG00000142459	864.25747367711	1204.53543862061	523.979508733607	0.435005473424383	-1.20089454120752	1.23624304765027e-10	3.63327935236357e-09
ENSG00000142494	189.539281577075	108.597843802859	270.48071935129	2.49066380951635	1.31653029934825	0.000154021966226037	0.00133129492211836
ENSG00000142528	1622.25241244906	967.686007732059	2276.81881716606	2.35284875359744	1.23440858386521	1.31955898259655e-10	3.84873454535341e-09
ENSG00000142552	1644.19078052915	2437.25072525605	851.130835802263	0.349217594637436	-1.51780184675417	9.73420491803681e-06	0.000113279048468847
ENSG00000142599	1413.50981561439	1904.73197084576	922.287660383016	0.48420863118788	-1.04629929877858	1.47233293998349e-10	4.25001471822063e-09
ENSG00000142627	7678.25607956776	10348.8704497169	5007.64170941858	0.483882925556919	-1.04727006215945	2.6867893078172e-11	8.76725278800032e-10
ENSG00000142675	894.994988391383	1394.22009522692	395.769881555845	0.283864708958616	-1.81672459550867	1.09134145229575e-10	3.23834791018249e-09
ENSG00000142871	4896.61311931545	7015.5316278547	2777.69461077619	0.395935013641381	-1.33666444031761	0.00723552745445999	0.037781166689494
ENSG00000142875	3189.01940855687	1975.12182166557	4402.91699544817	2.22918756056034	1.1565180079419	1.46936942046119e-08	3.07997046573645e-07
ENSG00000142910	1217.96091285954	1765.80744398669	670.114381732385	0.379494595525919	-1.39784875486842	1.80541821187982e-13	8.18181499230544e-12
ENSG00000142920	93.5458037334572	165.083150457911	22.0084570090031	0.133317403671759	-2.90706296823379	2.00936556108762e-08	4.10286580492549e-07
ENSG00000142961	1065.87650091957	1521.55244514473	610.200556694404	0.401038136175688	-1.31818866056256	6.00849356902719e-12	2.20366335652605e-10
ENSG00000143156	933.138547838211	1290.95826701254	575.318828663886	0.445652538400995	-1.16600877149462	2.79665399363543e-06	3.69655670266993e-05
ENSG00000143162	6098.61462595733	3953.08541105354	8244.14384086112	2.08549600719707	1.06039055010654	1.34935719789682e-05	0.000151869313593573
ENSG00000143178	52.6332080975291	84.1860652482254	21.0803509468328	0.250401903030825	-1.99768256822905	8.27196491265667e-07	1.23023988558414e-05
ENSG00000143217	170.718439602225	284.159305932578	57.2775732718714	0.201568528906322	-2.31065768787006	2.32505711814033e-10	6.55167880790256e-09
ENSG00000143341	51.1086551667211	70.7025146729402	31.5147956605021	0.445737974190665	-1.165732219773	1.81659100132405e-05	0.000197605993351986
ENSG00000143443	87.4586575364571	116.824605668851	58.0927094040631	0.497264331186632	-1.00791514467511	0.000170583118656473	0.00145563315146376
ENSG00000143457	1461.37470763027	2021.15815569835	901.591259562195	0.446076551219059	-1.1646367825282	5.00502668141087e-06	6.26310191190296e-05
ENSG00000143458	1339.33134706828	857.575477516745	1821.08721661981	2.12352995667865	1.08646446095604	3.40608057239192e-10	9.29977864179872e-09
ENSG00000143546	1721.44228197949	3087.23403603562	355.650527923357	0.115200377999219	-3.11778264428158	0.00112958863732037	0.00765607311871917
ENSG00000143590	237.835510973359	148.616870528179	327.054151418539	2.20065292894542	1.13793163174833	1.23113870931841e-07	2.15736726790642e-06
ENSG00000143612	16179.8015439949	22171.7235833398	10187.8795046499	0.459498760498045	-1.12186712505039	7.50814877179645e-12	2.7053073285357e-10
ENSG00000143643	2890.60875418748	4166.29349265019	1614.92401572478	0.387616479389579	-1.36729818711624	3.67907160426079e-16	2.42416942900875e-14
ENSG00000143674	2398.77353706888	1388.92918579287	3408.61788834488	2.45413367593617	1.29521383431368	8.00638866086581e-15	4.43101772452342e-13
ENSG00000143797	819.839828691005	261.680580044394	1377.99907733762	5.26595850981314	2.39669615451678	1.03100784073519e-39	4.17436082463983e-37
ENSG00000143845	129.719956699171	61.4599539468657	197.979959451475	3.22128388873568	1.68763580968792	3.82901170205832e-10	1.04083497424061e-08
ENSG00000143847	417.220799073371	185.858646592977	648.582951553764	3.4896571316057	1.80308529464928	0.000211771498715498	0.00175929286905362
ENSG00000143850	806.68854293163	1179.82197278714	433.555113076123	0.367475028501054	-1.44428187890226	7.70821254380253e-14	3.68945060705106e-12
ENSG00000143919	249.758491355734	333.07960463993	166.437378071538	0.499692493184812	-1.0008875500703	3.14099454546513e-06	4.08847475289795e-05
ENSG00000143924	6155.99631876409	2558.68767805293	9753.30495947525	3.81183879655729	1.93048710866943	1.56459083200555e-30	3.56622403641799e-28
ENSG00000144026	230.987561855646	331.237170285619	130.737953425674	0.39469590116635	-1.34118655766214	1.20575537388239e-10	3.55726736430826e-09
ENSG00000144476	1673.36112411958	859.944451743352	2486.77779649581	2.8917888724724	1.53196222595575	1.36824918014839e-10	3.96818053933516e-09
ENSG00000144554	3412.55860360099	1566.89607934275	5258.22112785923	3.35581995333401	1.74666531428782	1.04595934415032e-25	1.68508978946856e-23
ENSG00000144645	2356.27909199347	1283.21859224478	3429.33959174216	2.67245160915498	1.41816382489088	4.41785270103275e-16	2.89237756305274e-14
ENSG00000144655	3490.16662624468	4842.66924832457	2137.66400416479	0.441422673023634	-1.17976736146674	2.48904151887707e-12	9.71958078392975e-11
ENSG00000144677	1452.24743946738	854.166705373872	2050.32817356088	2.40038409441801	1.26326527532356	5.36409093960909e-14	2.64516734459473e-12
ENSG00000144724	182.88944493311	288.991353510657	76.7875363555638	0.265708767486471	-1.91208226223934	8.28257047002695e-18	6.51823467859845e-16
ENSG00000144730	73.122624056965	24.2949421939134	121.950305920017	5.0195758831881	2.32756547232946	1.52508338150584e-06	2.12345433177902e-05
ENSG00000144749	274.158236339917	156.32394517645	391.992527503385	2.50756547284503	1.32628737027541	4.37773681948361e-12	1.63678420014982e-10
ENSG00000144802	2803.48810751006	4184.16490539926	1422.81130962087	0.340046662067469	-1.55619536465888	1.8284675691197e-14	9.68395448698491e-13
ENSG00000144824	26088.2217568304	37257.5046300037	14918.938883657	0.400427753597934	-1.32038612423371	5.76976217906644e-08	1.07470552065408e-06
ENSG00000145016	1687.44144133788	2533.27132817001	841.611554505741	0.332223218708162	-1.58977518972512	8.80189929987382e-20	8.35935936285239e-18
ENSG00000145020	75.3116250511441	115.465056175478	35.15819392681	0.304492069647272	-1.71552344058019	2.71871210931869e-07	4.45460544812809e-06
ENSG00000145029	584.150917056473	894.259172233509	274.042661879437	0.306446576550046	-1.70629250698806	3.09373230015538e-15	1.81328069729678e-13
ENSG00000145088	227.097807196878	320.20428202728	133.991332366475	0.418455779286109	-1.25685292223222	1.41038939285565e-08	2.9725405484631e-07
ENSG00000145242	1394.70883620273	925.391102986241	1864.02656941922	2.01431217936286	1.01028729045334	2.46568336206907e-07	4.06817923507922e-06
ENSG00000145386	6762.30230756821	3548.2058526878	9976.39876244862	2.81167417467941	1.49142942022498	2.30390296322163e-18	1.91603778598089e-16
ENSG00000145506	679.981419920178	934.243286319329	425.719553521028	0.455683824283341	-1.1338949357381	2.13096819872537e-08	4.32818629986657e-07
ENSG00000145569	3337.26329316906	2216.50483476452	4458.0217515736	2.01128446987901	1.00811714641664	6.04785462779822e-10	1.59194640506398e-08
ENSG00000145604	13839.833887905	8109.26884363642	19570.3989321735	2.41333704795482	1.27102941719307	1.07071254229282e-14	5.83130896263582e-13
ENSG00000145623	19714.0595253185	10290.6815194749	29137.4375311621	2.83143905250785	1.50153547575839	2.04853174203732e-07	3.42769821828332e-06
ENSG00000145675	107.264411293564	30.9274470335074	183.60137555362	5.93651895530539	2.56961721418245	3.93386582960845e-27	7.12052855546362e-25
ENSG00000145685	2526.82446962389	1020.24278476959	4033.40615447818	3.95337875914416	1.98308618125471	6.56109870244002e-30	1.41182914806141e-27
ENSG00000145945	111.245263432748	172.107098716823	50.3834281486739	0.292744625435657	-1.77228541068009	3.52504535890303e-08	6.83485637925677e-07
ENSG00000146021	680.646734658389	1198.86896228785	162.424507028927	0.135481451383115	-2.88383274758388	3.54641234870448e-35	1.13673598314568e-32
ENSG00000146054	864.387369737204	409.070912020903	1319.70382745351	3.22610038668814	1.68979133158836	2.91244192842674e-14	1.48375414866919e-12
ENSG00000146094	281.5546116281	177.242793664571	385.866429591628	2.1770500318443	1.12237456318264	4.96066416602595e-05	0.000485202152106753
ENSG00000146243	184.956862465946	111.36098950557	258.552735426322	2.32175321514533	1.2152146327516	2.2215102282823e-09	5.38252686885626e-08
ENSG00000146374	61.5468345526888	111.924080893749	11.169588211629	0.0997961128868456	-3.32487256687838	1.02604917553678e-17	7.99305295707396e-16
ENSG00000146376	665.110227704766	418.687941726521	911.53251368301	2.17711670874535	1.12241874818529	1.28522734570742e-10	3.76286685582903e-09
ENSG00000146425	1780.10076786889	2507.66626167275	1052.53527406503	0.419727014775457	-1.25247677288747	1.93770134528321e-13	8.72986941372029e-12
ENSG00000146426	199.813185329948	282.150100285047	117.476270374849	0.416360902428056	-1.2640934934004	1.45888148784241e-08	3.06007104719829e-07
ENSG00000146700	147.995084594473	96.5965905688927	199.393578620053	2.06418857483221	1.04557477480574	0.000858014062595698	0.00602096937745319
ENSG00000146776	315.720834905773	421.065250170803	210.376419640743	0.499629023186798	-1.00107081011225	4.53839924174996e-08	8.64712588655654e-07
ENSG00000146858	588.69989443517	332.329317920778	845.070470949562	2.5428706568435	1.34645808118801	2.59321199242399e-16	1.73846898080346e-14
ENSG00000146859	1222.44058179954	2427.00205726977	17.8791063293182	0.0073667454363146	-7.08475689463851	5.65356505191389e-128	3.47931700424885e-124
ENSG00000147003	56.2928596406406	102.184836353349	10.400882927932	0.101784993733967	-3.29640321580589	3.17461369506403e-06	4.12874209682228e-05
ENSG00000147118	211.936599181436	289.493454957842	134.379743405031	0.464189228128146	-1.10721505067636	8.11703897433236e-07	1.2083667454242e-05
ENSG00000147124	1490.18932141891	922.676731305908	2057.70191153192	2.23014392984589	1.1571368223313	1.15049333476181e-11	3.99569191918237e-10
ENSG00000147274	21036.6797445365	13785.7837260989	28287.575762974	2.05193816506933	1.03698725614381	2.40959949615877e-10	6.74765834455718e-09
ENSG00000147394	76.8468915810456	47.2880239286107	106.405759233481	2.25016294599491	1.17002947827203	0.00213311380795239	0.0132438401392095
ENSG00000147526	2829.39451886153	725.355868764055	4933.433168959	6.80139691619943	2.76583108711282	3.2935499086916e-54	2.11137133834061e-51
ENSG00000147536	1864.19963010963	859.567560033361	2868.83170018589	3.33752904783255	1.73878039319917	4.13773978951009e-23	5.2830867661002e-21
ENSG00000147697	184.478558262668	292.336219127722	76.6208973976136	0.262098544019747	-1.93181875549545	1.18645151774489e-08	2.53353918476946e-07
ENSG00000147804	103.821758182693	49.5749569576018	158.068559407783	3.18847597876825	1.67286701231174	4.44357059238016e-10	1.19105497123807e-08
ENSG00000147853	1856.06010538228	2548.96230283946	1163.1579079251	0.456326053401959	-1.13186306976742	6.23110380118930e-09	1.39343964437788e-07
ENSG00000147912	267.342515895236	380.32377764657	154.361254143903	0.405868008303569	-1.30091746778782	4.53922552110492e-09	1.03848705211836e-07
ENSG00000147955	9962.43679071053	6384.95846439791	13539.9151170232	2.12059564561317	1.08446955454006	2.6799461881504e-13	1.1824925260595e-11
ENSG00000148019	3337.27963020495	1905.67823386507	4768.88102654482	2.50245867418691	1.3233462444707	1.15845878934198e-15	7.14367443022885e-14
ENSG00000148090	1173.60123441819	1656.07829783498	691.124171001404	0.417325782183682	-1.2607540425354	2.48572353886299e-11	8.16309487879969e-10
ENSG00000148158	1122.59601176471	734.120287940328	1511.07173558909	2.05834351728462	1.04148377393551	1.9447450597526e-09	4.74181856051087e-08
ENSG00000148356	1528.52681847953	2137.04160203227	920.012034926782	0.43050731162738	-1.2158903546892	8.7243129563886e-13	3.6228857487319e-11
ENSG00000148459	871.341234103245	542.541450647522	1200.14101755897	2.21207248980995	1.14539866359059	8.86658452692624e-12	3.13962799169214e-10
ENSG00000148672	9294.80430859616	5620.62098584888	12968.9876313434	2.30739408759204	1.20626442780062	3.91638461846874e-13	1.69019735055963e-11
ENSG00000148677	714.368756190562	1224.29693276335	204.440579617775	0.166986107819722	-2.58220001023152	3.4319049730055e-36	1.13551771961669e-33
ENSG00000148690	738.759163656692	1007.19551612771	470.322811185675	0.46696277302136	-1.09862055419915	3.6852572796625e-06	4.71709865858964e-05
ENSG00000148700	3140.22079686572	1995.27652931763	4285.16506441382	2.14765472426988	1.10276207171107	2.95778646064099e-12	1.134838493521e-10
ENSG00000148803	1171.7182882679	564.730515969364	1778.70606056644	3.14965458792904	1.65519362175363	3.10382254357837e-21	3.41099012458751e-19
ENSG00000149131	1718.41069667287	3092.40940326697	344.411990078771	0.11137334846897	-3.16652405639083	2.44898137659281e-15	1.44918472959879e-13
ENSG00000149212	7802.39777063895	3794.25203328963	11810.5435079883	3.11274617615437	1.63818793937274	1.61952270137818e-22	1.90936141931448e-20
ENSG00000149218	2103.22082291592	1210.36710253374	2996.0745432981	2.4753436680708	1.30762883783941	5.52216813204637e-15	3.12933030554694e-13
ENSG00000149328	72.6141836095238	32.5402542684827	112.688112950565	3.46303725904535	1.79203790966936	1.47488264071062e-08	3.08942231023189e-07
ENSG00000149541	2336.11625982494	3357.63374975746	1314.59876989242	0.391525362165359	-1.35282232968252	7.83023496232669e-06	9.31725290122794e-05
ENSG00000149547	3786.70983346534	2151.39229101406	5422.02737591661	2.52024114735529	1.33356178350642	8.78845780348497e-16	5.54159088260319e-14
ENSG00000150347	9506.75556383459	13167.8648483855	5845.6462792837	0.443932736748923	-1.17158699423543	1.83971249830307e-06	2.51487309130537e-05
ENSG00000150961	3974.97315969073	6099.49884583399	1850.44747354747	0.303376969209747	-1.72081652699537	2.35292203645609e-25	3.71292100393999e-23
ENSG00000151014	1682.46808846694	2554.83561524835	810.100561685527	0.317085199865894	-1.65705755449507	1.30224272572366e-11	4.49229942973572e-10
ENSG00000151025	1702.24644403004	2344.02451405589	1060.46837400419	0.45241351685749	-1.14428606120076	0.00159769343900108	0.0103196105817595
ENSG00000151150	87.0451650987878	116.27510949601	57.8152207015652	0.497227832785218	-1.00802104005498	0.000163560134074831	0.00140153408120764
ENSG00000151320	403.570327697201	568.498139356125	238.642516038276	0.419777127693962	-1.25230453393012	1.16585935790045e-08	2.50171954685877e-07
ENSG00000151414	13185.1184522219	6662.18518120345	19708.0517232403	2.95819632556059	1.56471780244161	4.82575644885307e-15	2.76523932379251e-13
ENSG00000151470	840.69262060798	1301.55036497913	379.834876236832	0.291832637796481	-1.77678685538063	1.17183065791819e-20	1.19976904709867e-18
ENSG00000151718	4218.57906462905	2479.5608575057	5957.59727175239	2.40268241600869	1.26464596718245	1.02415625670241e-13	4.83348346242173e-12
ENSG00000151726	1168.87968182886	732.163933810111	1605.59542984762	2.19294526226149	1.13286980159224	1.1777539380947e-10	3.47799102006834e-09
ENSG00000151835	7625.54806259255	4235.65344839087	11015.4426767942	2.60064776568985	1.37887101246651	1.28526215055778e-16	8.76913561747524e-15
ENSG00000151881	2245.23051342753	1346.68963361241	3143.77139324265	2.33444389470028	1.22307891571211	2.29198525770596e-08	4.61562031183705e-07
ENSG00000151882	258.048690272434	444.53554817606	71.5618323688075	0.160981124372229	-2.63503655792032	5.85136674456088e-17	4.16787977076118e-15
ENSG00000151929	3083.32378844883	4222.14832069514	1944.49925620251	0.460547358478956	-1.11857857737702	5.11253404592018e-12	1.89083876354579e-10
ENSG00000152022	2565.00477750537	1702.97198570824	3427.03756930251	2.0123863446158	1.00890730512071	3.58393035363547e-09	8.36730811166291e-08
ENSG00000152078	2797.81596526759	1865.01500777725	3730.61692275793	2.00031469301908	1.00022698517182	3.48091546818709e-09	8.14534219555779e-08
ENSG00000152253	528.376026883143	273.706216656566	783.04583710972	2.86089898386287	1.51646855811095	3.54987379513949e-15	2.06880997254237e-13
ENSG00000152256	2450.25133128457	1558.7714216608	3341.73124090834	2.14382377972255	1.10018632250795	2.10258022038249e-11	7.01719045134379e-10
ENSG00000152270	2046.53336613633	824.579214869521	3268.48751740314	3.96382477082003	1.9868931865767	1.65756333103201e-30	3.72298403351722e-28
ENSG00000152380	120.121077138094	61.5713726747259	178.670781601461	2.90184827525865	1.53697208926879	3.08929326169968e-09	7.29552133198472e-08
ENSG00000152455	2569.96192712028	1585.18893299429	3554.73492124628	2.24246766253387	1.16508718093567	5.17052372681898e-12	1.90999022326467e-10
ENSG00000152475	114.254859859862	157.401886265508	71.1078334542169	0.451759728814629	-1.14637242448595	0.00522661909538543	0.0286528231220568
ENSG00000152503	314.770720981593	204.534436806239	425.007005156947	2.07792395155231	1.0551428550477	8.40679254429928e-06	9.91511741589242e-05
ENSG00000152558	11181.4161030804	7422.42089889809	14940.4113072627	2.01287578685826	1.00925814731505	0.000632116793552697	0.00460048861267977
ENSG00000152580	229.224359385952	360.279578653149	98.1691401187547	0.272480445563263	-1.87577539564426	4.67036122576297e-17	3.36561323835954e-15
ENSG00000152689	1568.41221216124	3090.8737924468	45.9506318756893	0.0148665506783161	-6.07178623616674	9.90868309442846e-62	9.23939659086843e-59
ENSG00000152778	5479.71161369964	10219.7983817543	739.624845644945	0.0723717648838764	-3.78842923565805	1.3310174016108e-67	1.63826945859864e-64
ENSG00000153029	1434.09328662439	2079.10472364812	789.081849600664	0.379529631492586	-1.39771556751129	1.62275808912836e-13	7.4417122444961e-12
ENSG00000153233	290.659018686571	440.131746374082	141.186290999061	0.320781884429355	-1.64033542435977	2.40995629673015e-10	6.74765834455718e-09
ENSG00000153822	356.739789960925	688.736746272681	24.7428336491695	0.0359249506913539	-4.79887001325601	3.10252411935039e-09	7.32114798132905e-08
ENSG00000153982	340.328940924774	478.401089787977	202.256792061571	0.422776612300798	-1.24203252481509	1.8382676194347e-07	3.10969394819269e-06
ENSG00000154102	329.789741161401	140.130092471714	519.449389851088	3.70690820714287	1.89021639065224	1.2195442083119e-18	1.05116512139959e-16
ENSG00000154114	1174.60498306337	1610.25167730435	738.958288822389	0.45890856642947	-1.12372135715011	6.42730657516766e-07	9.77630502345448e-06
ENSG00000154118	375.893920511922	243.14448884816	508.643352175685	2.09193864350067	1.06484053800196	9.58814211972421e-06	0.000111798681760528
ENSG00000154127	3018.91645153204	2002.88239396298	4034.95050910111	2.01457185966741	1.01047326725708	0.00535578029616511	0.0292618457907132
ENSG00000154153	464.618845502485	812.79635384051	116.44133716446	0.143260161803468	-2.80329061828907	8.6293002639163e-18	6.75654448908317e-16
ENSG00000154222	4994.0941516903	7653.19473856385	2334.99356481676	0.305100503068465	-1.71264353616456	3.85969118711816e-24	5.32585459725618e-22
ENSG00000154229	2024.94461606323	1246.286704312	2803.60252781446	2.24956466125679	1.16964583619182	5.65233478527142e-13	2.39570239225326e-11
ENSG00000154265	5041.66019616245	7912.80504549682	2170.51534682808	0.274304160705099	-1.86615158942342	1.13792976555973e-26	1.97826196700782e-24
ENSG00000154429	3039.62749591469	1782.07390586882	4297.18108596056	2.4113371907915	1.2698334051788	1.62911346553177e-13	7.45973964998184e-12
ENSG00000154447	4890.27328341301	6575.30704929117	3205.23951753485	0.487466135574669	-1.03662609702095	9.22916895717737e-10	2.36658964984421e-08
ENSG00000154451	1583.45405824882	3028.77456438872	138.133552108917	0.0456070761201719	-4.45459850811539	0.000381337748979514	0.00293720747780942
ENSG00000154767	3901.20326473098	5332.32981148495	2470.07671797701	0.463226545488029	-1.11021016464614	2.44088671469594e-11	8.0502170522946e-10
ENSG00000154874	491.388680531524	669.864666488866	312.912694574183	0.467128227876733	-1.0981094671603	6.94259419058394e-07	1.05081439172877e-05
ENSG00000154978	1273.17828047197	341.831063763789	2204.52549718016	6.44916665240092	2.68911275059444	4.46210907507422e-47	2.32717895506964e-44
ENSG00000155034	526.204248994945	702.751501713802	349.656996276088	0.497554249864111	-1.00707425919494	9.56453158703505e-06	0.000111580864443587
ENSG00000155097	8685.90025044433	5244.80793705662	12126.992563832	2.3121900190377	1.20925996542444	2.8770892109778e-12	1.10663640138747e-10
ENSG00000155189	2358.76592909675	864.665566503883	3852.86629168962	4.45590346250052	2.15571797691483	5.31968541897187e-25	7.98497756230163e-23
ENSG00000155254	4584.29664334613	6627.74230829163	2540.85097840062	0.383365988026102	-1.38320574714235	1.14259296308239e-15	7.05998555562413e-14
ENSG00000155363	15541.4316429185	22806.3568379374	8276.50644789958	0.362903488124502	-1.46234217123149	7.0260370467491e-18	5.58651643321748e-16
ENSG00000155629	86.1350071704489	168.184974324277	4.08504001662104	0.0242889713128873	-5.3635547995631	1.28796422937013e-25	2.06416392197647e-23
ENSG00000155918	269.785478459732	459.811770696459	79.7591862230048	0.173460514293048	-2.527320802786	0.00011839712802676	0.00105477649870047
ENSG00000156017	3596.9761497204	2162.50668745685	5031.44561198395	2.32667285662872	1.21826837391535	1.10465875780495e-12	4.52615907275845e-11
ENSG00000156172	390.464464313612	235.833898874097	545.095029753128	2.31135147387837	1.20873665879551	1.64896617360586e-08	3.40996896021679e-07
ENSG00000156232	1597.42316563897	2285.52495255436	909.321378723585	0.397861059319131	-1.32966339283077	6.31041629788228e-14	3.06274163883495e-12
ENSG00000156345	130.473224497554	183.102847399208	77.8436015959012	0.425135942458523	-1.23400386034065	5.61628510742832e-07	8.60650941437634e-06
ENSG00000156471	13284.8855116939	7540.86283604837	19028.9081873394	2.52343910783969	1.33539127392478	1.02158085172825e-15	6.389240729376e-14
ENSG00000156475	462.000900394846	248.413108475959	675.588692313733	2.71961772250483	1.44340387625295	2.52088002303017e-11	8.26972272800226e-10
ENSG00000156500	752.249512560423	1047.11346553652	457.385559584323	0.436806109975834	-1.19493505829492	7.11909722669784e-09	1.58167321850339e-07
ENSG00000156504	1425.71444996158	946.426897367426	1905.00200255574	2.01283586493017	1.0092295336573	8.28337870563285e-10	2.14191467353805e-08
ENSG00000156535	10635.4384492404	7041.37012873017	14229.5067697506	2.02084345938462	1.01495757054674	3.25044745618621e-10	8.93031416734873e-09
ENSG00000156639	1572.05860114382	2238.37538841506	905.741813872585	0.404642500342143	-1.30528023813324	5.73734109262817e-15	3.23933436259195e-13
ENSG00000156795	534.609140461316	345.767394702436	723.450886220196	2.09230510830205	1.06509324648852	4.25465558286892e-10	1.1484211135128e-08
ENSG00000156802	13253.2667704729	8300.38064228548	18206.1528986602	2.19341180643099	1.1331766990708	1.04776146901702e-11	3.6595537075054e-10
ENSG00000156804	379.128107890749	529.158719165259	229.097496616239	0.432946653468429	-1.20773882401833	0.0028270047395605	0.0169240783737386
ENSG00000156970	5245.77206586613	3234.05848681576	7257.48564491649	2.24407989976154	1.16612404356597	4.00269899022735e-12	1.5094001302486e-10
ENSG00000157193	5500.43348422279	3283.86264661717	7717.00432182841	2.34997780122685	1.2326471286153	4.28435326331232e-14	2.14015964716531e-12
ENSG00000157224	2589.8410110984	1590.1169933633	3589.5650288335	2.2574219656889	1.17467611764658	4.73702850270206e-11	1.49194579382441e-09
ENSG00000157379	525.652218451593	712.058705716897	339.245731186288	0.476429441087638	-1.06966552719595	0.000786447640145762	0.00556572684795888
ENSG00000157456	3864.3763470804	2476.6547350332	5252.0979591276	2.120641963062	1.08450106513197	1.57702117762026e-10	4.53518865949094e-09
ENSG00000157470	986.568924735357	579.36017156034	1393.77767791037	2.40571883662047	1.26646804038757	2.46351855017122e-11	8.09881723368788e-10
ENSG00000157500	4121.48326225677	2593.19019793886	5649.77632657468	2.17869723981885	1.12346572790881	9.59971057172057e-12	3.36821771952581e-10
ENSG00000157510	668.365030835134	268.139061287531	1068.59100038274	3.98521198385513	1.99465646698175	9.13662382577545e-23	1.11123735866773e-20
ENSG00000157554	656.058112245988	117.619519219986	1194.49670527199	10.1555992848253	3.34420347088139	8.87541428206428e-62	8.53454290229375e-59
ENSG00000157601	536.515611661656	1056.70707630198	16.3241470213356	0.0154481288026036	-6.01642409149582	1.02818123837197e-72	1.43809840390653e-69
ENSG00000157617	2420.00112972279	1367.95057070336	3472.05168874221	2.53814118952922	1.34377232440679	7.42321488113855e-15	4.13055596939447e-13
ENSG00000157637	12165.8003153443	16791.9829671575	7539.61766353117	0.449001030925143	-1.15520933742899	3.24519459339027e-08	6.33214222150996e-07
ENSG00000157870	98.8846485470445	52.3385652999337	145.430731794155	2.77865338800832	1.47438588254534	1.85237835337856e-06	2.53106280247831e-05
ENSG00000157873	55.6044667590432	92.5482528423138	18.6606806757726	0.201631906628937	-2.3102041430878	0.000110227528248913	0.000989731914720539
ENSG00000158006	727.915342956337	449.811843587918	1006.01884232476	2.23653257837824	1.16126377346543	5.90719109245044e-11	1.82500177817061e-09
ENSG00000158019	943.617772327529	396.197965035849	1491.03757961921	3.76336506292832	1.91202324394489	1.20172230003283e-24	1.73606558189249e-22
ENSG00000158156	180.035115179911	243.313674927775	116.756555432047	0.47986022761238	-1.05931385216919	7.90285715938559e-05	0.000734013937976015
ENSG00000158158	904.463590260048	397.152232997719	1411.77494752238	3.55474508317945	1.82974610543705	4.06047497108594e-25	6.18538986808345e-23
ENSG00000158402	596.99014086252	349.813858599839	844.1664231252	2.41318747777475	1.27094000123508	3.12361018435556e-12	1.19548021122892e-10
ENSG00000158458	292.570005201746	404.154338085269	180.985672318224	0.447813261576421	-1.15903084198216	0.00175901808282335	0.0112319455128776
ENSG00000158483	259.151551201454	100.079759340069	418.223343062839	4.17890036727331	2.06312336254781	1.43732970084361e-20	1.45487079686377e-18
ENSG00000158486	143.755495475441	279.280075310947	8.23091563993455	0.0294719042551473	-5.08451591008302	3.24804529192808e-06	4.21533537232893e-05
ENSG00000158683	54.0178045767939	83.1839007622802	24.8517083913077	0.298756227630247	-1.74295930822869	0.000591693594104213	0.00432881682933446
ENSG00000159023	2705.34205237437	1471.72947555508	3938.95462919367	2.67641213593825	1.42030029112597	1.59880718779505e-18	1.36658044376782e-16
ENSG00000159167	56.4507186930349	27.9844757794567	84.9169616066131	3.03443102796839	1.60142602881019	0.000342094358084668	0.00266627492414092
ENSG00000159184	221.534392065643	310.788740460388	132.280043670899	0.425626885565241	-1.23233881048019	6.7302677608658e-10	1.75953329880715e-08
ENSG00000159231	310.055398951513	466.871635191711	153.239162711316	0.328225471758189	-1.60724089213177	3.50962718543895e-12	1.33162439116081e-10
ENSG00000159363	1911.48660454355	2649.02301017253	1173.95019891456	0.443163458530359	-1.17408916740469	3.49524674741145e-05	0.000356251201273924
ENSG00000159403	2158.08581394219	3980.38934763672	335.782280247657	0.0843591545754242	-3.56731155286923	5.27651291540249e-26	8.63636058084308e-24
ENSG00000159592	9029.09237805925	5573.73832176937	12484.4464343491	2.23986949397832	1.16341467608857	1.5308490799089e-12	6.13356211430689e-11
ENSG00000159674	174.970767717845	64.936285951574	285.005249484116	4.38899831284866	2.13389171561899	1.50515095908662e-08	3.14426341901253e-07
ENSG00000159884	1534.44561196463	2107.4406889525	961.450534976756	0.456217126307191	-1.13220748871368	3.72587213044193e-10	1.01369417617885e-08
ENSG00000159899	53.7226564354457	87.5407233753713	19.9045894955201	0.227375200113094	-2.13685318729299	3.34743671627066e-06	4.33153806544846e-05
ENSG00000160131	8404.24030656245	5590.76849294607	11217.7121201788	2.00647051193988	1.00465995373031	9.56630686079974e-10	2.44489060144243e-08
ENSG00000160145	178.179058162737	106.518153764624	249.839962560851	2.34551532983691	1.22990493004191	9.82778769072824e-09	2.13115472185623e-07
ENSG00000160172	170.931062179782	98.3437807763254	243.518343583238	2.47619464760155	1.30812472573635	2.45224248126691e-08	4.90943092980248e-07
ENSG00000160323	190.076449512133	277.268282353718	102.884616670548	0.371065221730973	-1.43025530481256	0.000106446701874019	0.000958300603676257
ENSG00000160469	94.4853713566635	126.052073728381	62.9186689849459	0.499148225998439	-1.00245979604172	0.000155605535378464	0.00134340322361425
ENSG00000160539	108.914582112447	152.00333686007	65.8258273648233	0.433055146844707	-1.2073773401122	0.00325192834513615	0.019074549582193
ENSG00000160602	649.175873263261	958.42147047012	339.930276056402	0.354677233899676	-1.49542136566904	7.54010366715478e-11	2.2926534579251e-09
ENSG00000160685	11683.8839367181	15819.4384596407	7548.32941379555	0.477155332223277	-1.067469100044	3.19216682869315e-10	8.78588242269381e-09
ENSG00000160867	1020.42945908012	495.423577236567	1545.43534092367	3.11942227203635	1.64127886163702	4.66895806357971e-19	4.18858625581374e-17
ENSG00000160888	5958.37788511075	7961.07271630168	3955.68305391982	0.496878146310593	-1.00903600420211	4.11386866383756e-06	5.22658351176488e-05
ENSG00000160932	14634.4434642397	19622.4278987529	9646.45902972654	0.491603744424493	-1.02443219048258	7.61445418691543e-06	9.09566652894311e-05
ENSG00000160963	81.9153694833648	146.912276688359	16.9184622783707	0.1151603028674	-3.118284606633	2.62631644813987e-10	7.31351886205538e-09
ENSG00000161243	96.9616465705808	140.508403315314	53.4148898258472	0.380154414721937	-1.39534254974336	0.000560598964074106	0.00412768089010015
ENSG00000161277	118.333613404402	172.082676179818	64.5845506289868	0.37531117055327	-1.41384086444938	2.09405319925704e-06	2.83984623157066e-05
ENSG00000161513	1131.16448220422	1580.99688174671	681.332082661725	0.430950933887345	-1.21440447491642	1.384754750072e-05	0.000155499214138408
ENSG00000161642	285.453718509142	479.429754378151	91.4776826401342	0.190805184293967	-2.38982772410166	1.52956192166031e-20	1.53810947357547e-18
ENSG00000161671	3371.55983663533	5273.50859256769	1469.61108070296	0.278678048002839	-1.84332873178817	0.00014654241279681	0.00127668646210947
ENSG00000161888	2301.68590706607	1366.33715940359	3237.03465472856	2.36913314729838	1.24435928154528	2.817543767231e-14	1.44017673191803e-12
ENSG00000161912	50.3743185907822	27.5586527338044	73.18998444776	2.65578964090587	1.40914087859721	7.08101470450344e-08	1.29388303724629e-06
ENSG00000161921	207.476979675868	328.280447181034	86.6735121707021	0.264022767469014	-1.92126575205222	5.88395407120015e-17	4.18141225692609e-15
ENSG00000161955	421.192501972361	636.865400995177	205.519602949545	0.322704927333776	-1.63171248859727	2.40450707736803e-09	5.79397707734469e-08
ENSG00000162004	499.88806152021	206.335474183772	793.440648856647	3.84539135597193	1.94313043267036	4.43142189279189e-14	2.21003700264343e-12
ENSG00000162063	5609.54832150616	3615.89792182842	7603.19872118391	2.10271387233721	1.07225254809893	9.65108967954898e-11	2.8892332842148e-09
ENSG00000162078	284.952101780634	174.913264267968	394.990939293301	2.2582103246794	1.17517986177119	8.41837139444811e-07	1.25080495499065e-05
ENSG00000162290	4087.43647874672	6231.2594744596	1943.61348303384	0.311913424725809	-1.68078244737392	2.81807596176941e-22	3.27226473281534e-20
ENSG00000162298	2280.36474675708	3091.57775046663	1469.15174304753	0.475210996335378	-1.07335987454211	2.37243405737361e-10	6.66078178644556e-09
ENSG00000162409	6340.88997255559	4130.60485892389	8551.17508618729	2.0701992512581	1.04976963002794	3.40091241006967e-10	9.29391436680761e-09
ENSG00000162433	3173.7286714987	1239.20247970923	5108.25486328817	4.1222116215316	2.04341857025741	5.0161835117958e-34	1.45616021548555e-31
ENSG00000162591	1421.90667463467	939.311045027273	1904.50230424206	2.02755233670947	1.01973915485522	2.92739380852499e-06	3.8462354774604e-05
ENSG00000162618	223.264577118009	112.913112803977	333.616041432042	2.95462620015815	1.56297562167533	1.42897577826094e-08	3.00759327447794e-07
ENSG00000162645	672.360749471116	1127.84036901381	216.881129928424	0.192297718619583	-2.37858644794402	0.0100824158967854	0.0499510577298317
ENSG00000162654	110.602715106344	201.835856062952	19.3695741497372	0.0959669630934949	-3.38131835044262	3.82331985589179e-05	0.00038547632793462
ENSG00000162736	10190.7326508622	14467.655345277	5913.80995644747	0.408760771203887	-1.29067134749942	3.37402553515569e-15	1.97005957765229e-13
ENSG00000162769	4319.10810145324	2862.16089681671	5776.05530608977	2.01807498401431	1.01297978051751	4.11906134163942e-10	1.11475493881782e-08
ENSG00000162772	3093.5806926239	4630.62409158245	1556.53729366534	0.336139851320434	-1.57286650227374	5.67122445739899e-11	1.75562623519743e-09
ENSG00000162783	5801.58261043359	7848.93164633186	3754.23357453533	0.478311411501442	-1.06397788349175	9.40912266926770e-11	2.82466452347353e-09
ENSG00000162804	768.5332530918	467.421123420497	1069.6453827631	2.28839761227658	1.19433774417135	1.64035947468543e-13	7.50007450156693e-12
ENSG00000162836	135.888119869447	185.653755959124	86.1224837797707	0.463887645767492	-1.10815266996994	5.51138196407596e-07	8.46417583720725e-06
ENSG00000162851	2396.68964362539	1308.07286228042	3485.30642497036	2.66445893456904	1.41384259802565	1.38119440894658e-16	9.40281707028658e-15
ENSG00000162892	77.4243300813705	141.573596150678	13.2750640120629	0.093767936769326	-3.41476150127374	0.00194474628929934	0.0122375844719898
ENSG00000162913	194.539763062511	112.675104364114	276.404421760909	2.45310996888627	1.29461190899163	8.26593315554295e-06	9.77521249535788e-05
ENSG00000162980	3209.93687427961	1356.43382520199	5063.43992335723	3.73290596952137	1.90029916816047	6.72308136598782e-30	1.43663844939452e-27
ENSG00000163083	62.148260799028	102.884427440008	21.4120941580478	0.208117930874749	-2.26452682577925	0.000880550044506476	0.00615245354666412
ENSG00000163131	336.066443702393	498.524899304513	173.607988100273	0.348243364258179	-1.52183223220592	0.000882470409771153	0.00616167392309238
ENSG00000163286	111.363683154661	215.341492706445	7.38587360287665	0.0342984229841163	-4.86571394589264	4.26147967690384e-12	1.59914623339034e-10
ENSG00000163293	503.325596806556	259.809599233376	746.841594379736	2.87457275090471	1.52334754355061	3.17622106563449e-12	1.2141055703185e-10
ENSG00000163328	158.018939920035	63.2345303789697	252.8033494611	3.99786869525288	1.99923108943664	8.29649054884008e-12	2.96161613315961e-10
ENSG00000163347	609.587157500221	1039.13685697738	180.037458023064	0.173256734003983	-2.52901666791968	4.15673581563595e-43	1.90905847437215e-40
ENSG00000163428	10688.428846413	5201.70413854422	16175.1535542817	3.10958738203219	1.63672315868745	2.08690361212947e-23	2.7210216546117e-21
ENSG00000163467	86.5092406527264	119.822804067811	53.1956772376414	0.443952865662669	-1.17152158066421	0.000881663544376478	0.00615743734090073
ENSG00000163512	4228.68295092609	5986.19531647823	2471.17058537394	0.41281155303629	-1.27644474797569	7.41064715944269e-15	4.13055596939447e-13
ENSG00000163545	1505.18530186916	2178.52189073039	831.848713007917	0.381840878692765	-1.38895653344894	6.70193593850246e-16	4.29635980757623e-14
ENSG00000163565	10188.2849396428	17145.4155694906	3231.15430979504	0.188455875956994	-2.40770131669668	8.95384394497442e-13	3.71319045863622e-11
ENSG00000163634	1916.20824843657	936.998983924809	2895.41751294834	3.09009674783242	1.6276520081727	1.5212041298547e-20	1.53472040261505e-18
ENSG00000163637	133.481117952794	178.153853928066	88.8083819775221	0.49849262319849	-1.00435593941876	1.20376323978525e-05	0.000136985941758254
ENSG00000163644	1844.17046998603	2838.49181613691	849.849123835162	0.299401646678615	-1.73984593879318	3.36130238423644e-13	1.4650231680643e-11
ENSG00000163702	1920.37556982759	2881.18701485007	959.564124805111	0.333044720755499	-1.58621218161404	1.43409620644612e-09	3.59646082873298e-08
ENSG00000163703	2078.05407972455	2903.74673123618	1252.36142821293	0.431291549893464	-1.21326464463043	9.97654351479557e-11	2.97757730837803e-09
ENSG00000163710	3995.78103748104	2251.72409270018	5739.83798226191	2.54908583199415	1.34997995213906	2.6394679467603e-15	1.55294585448874e-13
ENSG00000163734	80.0021897955649	141.322494293897	18.6818852972325	0.132193288765348	-2.91927915942392	3.13689152535526e-17	2.30921744322265e-15
ENSG00000163795	282.296232402189	386.621947984985	177.970516819392	0.460321815010626	-1.11928528025977	0.000216925069503365	0.00179967681684768
ENSG00000163808	1763.14531049353	1109.27752687244	2417.01309411462	2.17890747406492	1.12360493461726	1.52966510296836e-10	4.40724015762542e-09
ENSG00000163823	78.9020459727722	155.400434719633	2.40365722591159	0.0154675064471227	-6.01461555448294	6.51895294924445e-20	6.22964910562736e-18
ENSG00000163840	15414.9857309322	24796.8194447967	6033.15201706761	0.243303461982242	-2.03917124625476	1.46911354333833e-34	4.43196988647684e-32
ENSG00000163875	2550.61240620461	1590.80125615253	3510.42355625668	2.20670152395209	1.14189150545135	5.04792827167959e-12	1.87370085461825e-10
ENSG00000164008	258.029362042924	159.856507922908	356.202216162941	2.22826221335151	1.15591901348715	2.0047766457347e-07	3.36179739323719e-06
ENSG00000164054	9023.70224263292	12493.9086183161	5553.49586694979	0.444496277074444	-1.16975675922654	1.54015476772107e-08	3.21302388864713e-07
ENSG00000164078	4979.71581720938	7247.71128591964	2711.72034849911	0.374148505855532	-1.41831708109467	2.50578073507105e-09	6.01446014031756e-08
ENSG00000164109	3504.48181363374	2020.15918190881	4988.80444535867	2.46951056631331	1.30422514159962	3.68580550565174e-14	1.85017816010456e-12
ENSG00000164176	3791.78887670101	2094.94816953707	5488.62958386496	2.61993574049987	1.38953142703026	7.12336089843932e-17	4.98165768649719e-15
ENSG00000164211	6349.35179570765	8518.09582914236	4180.60776227295	0.490791351274792	-1.0268182688346	5.75039849867839e-10	1.52015044847794e-08
ENSG00000164237	1733.07119028338	1105.6473676222	2360.49501294456	2.13494381849886	1.09419810551811	6.14008302503497e-11	1.89131982744058e-09
ENSG00000164284	3068.95310080938	2034.2307482077	4103.67545341105	2.01731069940157	1.0124333000964	3.09315151528294e-06	4.03815720308746e-05
ENSG00000164292	8034.35414964436	3335.76072762979	12732.9475716589	3.81710458612728	1.93247871597974	5.72661466267857e-27	1.01857606812302e-24
ENSG00000164308	1625.1947026051	2880.23723265394	370.152172556262	0.128514473863388	-2.95999724367823	1.97321120954709e-26	3.39204928094824e-24
ENSG00000164331	992.553766183171	1459.17119973345	525.936332632894	0.360434973448605	-1.47218909047043	2.03191877046482e-14	1.06153094203689e-12
ENSG00000164342	1392.23355389219	2649.4615349305	135.005572853883	0.0509558531324081	-4.29460831619823	4.01569391491869e-57	3.16838249887085e-54
ENSG00000164347	3945.42915297785	2478.06116950976	5412.79713644595	2.18428713667176	1.12716251899744	7.98253496177492e-12	2.85949456704047e-10
ENSG00000164465	7743.21727940448	12706.2331919259	2780.20136688305	0.218806102870024	-2.19227511700584	3.91700723726973e-37	1.36966170111394e-34
ENSG00000164574	3685.18123746123	2407.09823105363	4963.26424386883	2.06192841648025	1.04399424784589	4.33307741573566e-10	1.16754050052191e-08
ENSG00000164619	209.976012723049	299.879062689617	120.072962756481	0.400404622048457	-1.32046946694747	0.00401330339823963	0.0229112281667871
ENSG00000164649	3569.92785750371	2345.93235170913	4793.92336329828	2.04350451955943	1.0310454341287	9.65908661264483e-10	2.4665539764124e-08
ENSG00000164674	74.3434462727392	129.286900592395	19.3999919530835	0.150053809505776	-2.73644814892466	4.20679250052806e-09	9.68916257737641e-08
ENSG00000164683	1525.92622344022	920.714873281179	2131.13757359926	2.31465531343537	1.21079737075479	5.54015918820786e-14	2.71891927241378e-12
ENSG00000164715	3743.5985101338	5103.7274961266	2383.46952414099	0.467005639691753	-1.09848812245522	7.44181646361541e-11	2.26724885546445e-09
ENSG00000164850	638.21047260312	93.1295101170467	1183.29143508919	12.7058698537339	3.66742324168441	3.72224496551314e-41	1.59079444213618e-38
ENSG00000164897	2095.89610778954	2871.66948669215	1320.12272888692	0.459705664250225	-1.12121765249735	1.20042480351398e-07	2.10834883726762e-06
ENSG00000164933	4823.07291855945	2837.47227700106	6808.67356011785	2.39955597638966	1.26276746836472	3.10466463992794e-14	1.57386549646166e-12
ENSG00000164938	892.78668365712	1379.64652974723	405.926837567016	0.294225244520702	-1.76500705977539	7.63531949093445e-21	8.04611013888849e-19
ENSG00000164975	2162.92915578262	1429.36667372826	2896.49163783699	2.02641609817443	1.01893044320933	2.29869590746283e-09	5.54769974655205e-08
ENSG00000164983	2204.98606992251	1383.48880866386	3026.48333118116	2.18757341022806	1.12933143147979	2.28200771526885e-07	3.77322189180752e-06
ENSG00000165029	67.6820225487929	20.3614807372277	115.002564360358	5.64804524015262	2.49775164446647	0.00141091085539732	0.00924316328112221
ENSG00000165072	4918.57133277725	2590.01571052627	7247.12695502823	2.79810154261792	1.48444831860458	1.70157225058855e-17	1.28646387525455e-15
ENSG00000165138	3132.79805052611	1943.20992133711	4322.38617971512	2.22435370067528	1.15338621325807	8.61471269691823e-12	3.06100836485994e-10
ENSG00000165195	3815.30630530812	2234.29017728006	5396.32243333617	2.4152290012327	1.27215998545018	8.82256805006929e-14	4.18303915976398e-12
ENSG00000165244	3337.74958203583	1415.44120384394	5260.05796022773	3.71619672081249	1.89382687433323	6.46790090828885e-29	1.30936696611155e-26
ENSG00000165312	4129.98759225208	5627.31024773889	2632.66493676527	0.467837176353143	-1.09592158589206	2.48845435568037e-10	6.9421785112095e-09
ENSG00000165410	2186.22373074793	1339.74502176502	3032.70243973083	2.26364150675138	1.17864549642772	1.47268812814627e-11	5.01839273435092e-10
ENSG00000165424	483.234469961751	261.119370429445	705.349569494057	2.70125333227488	1.43362894679917	4.66400206149948e-16	3.04059337784747e-14
ENSG00000165434	5081.69089929193	3320.69034497126	6842.69145361261	2.06062316649758	1.04308069821424	4.40012894623261e-11	1.39440131621549e-09
ENSG00000165449	292.523598635089	159.978260118068	425.06893715211	2.65704188080555	1.40982096804456	1.4765771967874e-05	0.000164503102542886
ENSG00000165475	116.497335570213	174.428293895752	58.5663772446734	0.335761910734941	-1.57448951651999	4.24836399772972e-09	9.77028464679679e-08
ENSG00000165480	2047.24515094236	1325.52593991796	2768.96436196675	2.08895524303217	1.062781582234	1.79129815588859e-09	4.41313335106867e-08
ENSG00000165490	2035.95330875236	1246.03898167965	2825.86763582507	2.26788060195021	1.18134468811584	2.02354624117408e-12	8.01371189024035e-11
ENSG00000165661	2886.82518311539	1885.05094292654	3888.59942330425	2.06286171622885	1.04464711351839	3.32023956782556e-10	9.08151926591648e-09
ENSG00000165714	1975.10931812002	3106.18901975019	844.02961648985	0.271725130416478	-1.87978009594273	8.13269162993825e-19	7.10940494729631e-17
ENSG00000165795	162.267620777264	105.140555861094	219.394685693434	2.08667991049321	1.06120931302248	1.260992169516e-06	1.79888688215933e-05
ENSG00000165804	1343.58891955628	1875.30083917164	811.876999940923	0.432931603816455	-1.20778897439014	2.16672400486033e-07	3.60780651263838e-06
ENSG00000165813	2720.03242271859	3826.85811501595	1613.20673042122	0.421548612970851	-1.24622908258618	1.26571795268316e-13	5.90112229121417e-12
ENSG00000165861	767.392585493723	1210.78068706817	324.004483919276	0.26759964655848	-1.90185188439627	5.37930411408491e-26	8.75801941240777e-24
ENSG00000165868	1347.42496773742	785.036447920773	1909.81348755406	2.43277046895382	1.28260020892279	1.69060603896353e-12	6.72983679494783e-11
ENSG00000165887	131.455598224348	197.274236460244	65.6369599884531	0.332719371602692	-1.58762222956365	8.56787841780457e-08	1.53816911781951e-06
ENSG00000165948	1260.43512445471	1758.98497592245	761.885272986972	0.433139158898969	-1.20709748656518	5.26117539865467e-11	1.64190292283979e-09
ENSG00000165949	14873.9638120501	28183.265144769	1564.66247933117	0.0555174310461888	-4.17091537803058	1.44751802193188e-11	4.93809058235765e-10
ENSG00000165959	87.7842018322096	45.9597808415632	129.608622822856	2.8200444051214	1.49571787983827	9.2824882913761e-10	2.3782801599828e-08
ENSG00000165995	951.913691229585	1305.25713917198	598.570243287187	0.458584155813852	-1.12474158454707	1.93932977460651e-09	4.73236451184909e-08
ENSG00000166016	1889.38090487129	2712.02161035695	1066.74019938564	0.393337647204527	-1.34615981850747	8.65614775769573e-07	1.28427349398291e-05
ENSG00000166123	1694.09779105369	1018.31209967007	2369.88348243732	2.32726634909392	1.21863633258569	1.2706469586312e-06	1.81098089689859e-05
ENSG00000166128	2305.53758287557	3165.87824786776	1445.19691788337	0.456491628778435	-1.1313396908237	1.63667354187795e-05	0.000180057495735168
ENSG00000166188	559.689662376818	747.534436039347	371.844888714288	0.49742844046681	-1.00743909889782	2.76673637565969e-07	4.51885589253845e-06
ENSG00000166200	5868.50973233212	2859.34366104705	8877.67580361719	3.10479496555735	1.6344979988997	9.04089460164053e-12	3.19399963016166e-10
ENSG00000166295	3269.91433919664	2065.42355801291	4474.40512038038	2.16633779692388	1.11525821983897	6.95540416578577e-10	1.81684840055513e-08
ENSG00000166436	536.477893175003	732.453790170448	340.501996179558	0.464878468442796	-1.10507448811022	4.12313724370531e-07	6.50964885202955e-06
ENSG00000166451	7091.30550270252	3642.70315957616	10539.9078458289	2.89343034117972	1.53278091190002	2.76472018666155e-20	2.71799376561542e-18
ENSG00000166471	5625.87721786363	3730.77369251592	7520.98074321135	2.01593057180036	1.0114459535977	8.80773521837236e-10	2.2627024518862e-08
ENSG00000166557	5134.11125194549	2755.73019326042	7512.49231063057	2.72613492024857	1.44685696491522	2.81903609236359e-19	2.56640708870177e-17
ENSG00000166582	1999.23611238873	616.335729831121	3382.13649494633	5.48749055303521	2.45614655098495	2.27988993893443e-45	1.15007366083527e-42
ENSG00000166595	2045.49868449955	1290.3391406766	2800.6582283225	2.17048227092759	1.11801563832481	3.01324018359788e-11	9.72931937979962e-10
ENSG00000166689	842.633391832728	1235.10053032682	450.16625333864	0.364477418870125	-1.45609865946612	0.00441342603752039	0.0248182625366484
ENSG00000166750	12268.0416648917	20631.979355717	3904.10397406649	0.189225856945455	-2.401818854317	2.21044243512575e-44	1.06277381517585e-41
ENSG00000166780	499.42307211865	851.756185479344	147.089958757955	0.172690214952977	-2.53374175630978	2.25087055112213e-20	2.22705909095109e-18
ENSG00000166801	1376.76820585914	2007.90318937014	745.633222348136	0.371349189689784	-1.42915166463634	1.76280185290257e-18	1.49430236406791e-16
ENSG00000166833	2659.02065045549	3794.37612195359	1523.66517895739	0.401558814937121	-1.31631678509292	5.74459716353045e-14	2.81028615769468e-12
ENSG00000166881	6066.69376055098	3170.93887980954	8962.44864129241	2.82643374123652	1.49898287696505	6.51462028579385e-19	5.7603845061541e-17
ENSG00000166889	3609.49548243544	4822.31167323706	2396.67929163382	0.496998007187081	-1.00868802786254	1.71918374704403e-09	4.242261674442e-08
ENSG00000166908	1784.45136402399	996.587039725468	2572.31568832251	2.58112496529266	1.36799999127444	5.88365502627758e-15	3.31585986838072e-13
ENSG00000166925	3692.51120259677	5096.90911202856	2288.11329316497	0.448921737247598	-1.15546414017979	8.6405020207978e-09	1.89101627085326e-07
ENSG00000166974	175.960377335598	100.230356052307	251.690398618889	2.51111947050791	1.3283306687564	4.2396326354609e-10	1.14537081497601e-08
ENSG00000166987	1272.90949153326	1897.09300496059	648.725978105932	0.341957920043782	-1.54810929106063	9.04997069241597e-11	2.72482043225374e-09
ENSG00000167081	987.557799256963	536.550471482462	1438.56512703147	2.68113663763408	1.42284474465205	4.82567787672302e-15	2.76523932379251e-13
ENSG00000167105	634.57956916058	896.393893622659	372.765244698502	0.415849826008988	-1.2658654664904	3.41654689161255e-09	8.01623155403473e-08
ENSG00000167123	2506.9034876441	1635.71325728934	3378.09371799886	2.0652114317377	1.04628948910463	1.81910625715462e-08	3.73669683837815e-07
ENSG00000167363	103.274797451855	55.3509781890491	151.198616714661	2.73163404986715	1.44976422235251	3.12400449202434e-07	5.04612820073917e-06
ENSG00000167395	3998.98656392541	5349.35636768972	2648.61676016111	0.495128119741439	-1.01412620848466	5.88993530286747e-09	1.32194893657575e-07
ENSG00000167470	2444.91476047405	3519.29280113124	1370.53671981685	0.38943526363487	-1.36054456787149	1.55835620127022e-07	2.67589701767587e-06
ENSG00000167536	1090.53967875686	638.909825286634	1542.16953222708	2.41375147351227	1.27127713989191	1.21779193183597e-13	5.70360358211944e-12
ENSG00000167566	2698.00520272065	3614.81952524909	1781.19088019221	0.492746835008165	-1.02108149025014	0.000171218645387183	0.00146065121630413
ENSG00000167600	297.905351199692	94.6631223656751	501.14758003371	5.29401067184137	2.4043611030685	1.01617350584493e-21	1.1370427253947e-19
ENSG00000167632	2835.98561344573	4421.69977531381	1250.27145157766	0.282758105504557	-1.82235971398395	1.22043600810831e-23	1.6117612191202e-21
ENSG00000167646	276.527691902251	175.689094597361	377.366289207142	2.14792096272099	1.10294090729522	1.01091276500596e-06	1.4749547981033e-05
ENSG00000167653	342.830591201735	162.902257682719	522.75892472075	3.20903425254495	1.68213918872007	2.66429143718158e-08	5.29605373472314e-07
ENSG00000167656	167.30374855519	49.4552040120675	285.152293098312	5.7658703223372	2.52753839017572	5.37041925009551e-12	1.98145288662697e-10
ENSG00000167657	4924.7023901257	6635.05676407853	3214.34801617288	0.484449211282564	-1.0455826706743	7.443043628559e-10	1.93928785346646e-08
ENSG00000167680	103.359122369853	152.788959699544	53.9292850401609	0.352965850060184	-1.50239948740256	1.05407703184345e-07	1.8694527001069e-06
ENSG00000167703	4466.58041277491	6248.16514007941	2684.99568547042	0.429725467441197	-1.21851281472138	2.21003699392796e-09	5.35894785974446e-08
ENSG00000167705	1204.52531586057	1796.61203296182	612.438598759325	0.340885281587303	-1.55264178534619	8.66404758765651e-13	3.60272173405106e-11
ENSG00000167767	6675.50303372072	4116.94890024122	9234.05716720021	2.24293703685736	1.16538912203426	2.44057327512391e-09	5.87628170961172e-08
ENSG00000167779	533.300482436669	922.348042124417	144.252922748922	0.156397494395574	-2.67671069510677	1.82114738501433e-18	1.53530208724044e-16
ENSG00000167895	144.569340414443	250.41605747304	38.7226233558459	0.154633148315637	-2.69307847559627	5.31530148717851e-06	6.60303359152078e-05
ENSG00000167964	866.28029976616	466.3817801998	1266.17881933252	2.7148976934521	1.44089783341444	6.26987954162613e-14	3.04787461888432e-12
ENSG00000167987	1396.0779215105	1918.83111916331	873.324723857693	0.455133708816698	-1.13563765351264	7.35889372053362e-11	2.24420732085768e-09
ENSG00000167992	128.893720967579	209.998585982685	47.7888559524718	0.227567513032741	-2.13563347806815	1.71792425795021e-09	4.242261674442e-08
ENSG00000168016	8421.20183753992	16239.676222802	602.727452277818	0.0371144993292128	-4.75187328260966	6.08718076006818e-130	4.68271597920145e-126
ENSG00000168062	847.536755951607	1691.9475802421	3.12593166111374	0.00184753457944983	-9.08018291778245	3.50500015203429e-92	1.19835955198052e-88
ENSG00000168077	2640.14164640622	1101.25402470798	4179.02926810446	3.79479136906004	1.92402057099087	8.58055422712755e-30	1.80843995974618e-27
ENSG00000168118	1228.57882704366	650.230539440938	1806.92711464639	2.77890225857427	1.47451509198719	3.27890270548796e-17	2.40226464644214e-15
ENSG00000168126	70.6831720730733	128.40598650319	12.9603576429566	0.100932658950715	-3.3085350296347	0.0039094263023686	0.0223891600130624
ENSG00000168214	3330.07259076763	2209.70102711928	4450.44415441597	2.01404809962815	1.01009813829324	1.57253119012664e-08	3.26948359806668e-07
ENSG00000168242	3360.06810247138	1782.1543394048	4937.98186553795	2.77079361554462	1.47029925469552	0.000257475640284652	0.00208713986491017
ENSG00000168268	1511.22759189022	811.492101865591	2210.96308191486	2.72456512741397	1.44602597719602	1.86351785974131e-18	1.55821489299184e-16
ENSG00000168274	5371.2891996762	3111.80842336644	7630.76997598597	2.452197866259	1.29407539385475	6.77271304846357e-08	1.24049495960876e-06
ENSG00000168297	868.153903073556	1323.58253777948	412.72526836763	0.311824352911184	-1.68119449060979	7.15570622478048e-05	0.000672125263256167
ENSG00000168298	18430.8397885474	11288.0476887306	25573.6318883643	2.26554959666725	1.17986107420274	0.001328270920198	0.0087689818677135
ENSG00000168333	2222.10978356875	896.732179520236	3547.48738761727	3.9560165996443	1.98404847973056	1.35559959345488e-07	2.35800763652913e-06
ENSG00000168374	9260.39440189732	12452.2157264253	6068.5730773693	0.487348855070905	-1.03697323981956	1.17705313229235e-10	3.47799102006834e-09
ENSG00000168389	181.064522225263	114.737122370161	247.391922080365	2.1561628614167	1.10846615326872	0.000560713207910651	0.00412768089010015
ENSG00000168393	2358.20736935782	1436.20170151816	3280.21303719748	2.28395011211174	1.1915311385313	2.94257885004362e-12	1.13041315598867e-10
ENSG00000168394	27031.0699172304	45560.8894899037	8501.25034455707	0.186590965183877	-2.42204896293123	6.03182821736267e-18	4.83347359574132e-16
ENSG00000168404	4643.49887851305	6494.04193948571	2792.95581754038	0.430079732093871	-1.21732395034426	1.06151100033612e-12	4.35516733217904e-11
ENSG00000168453	4075.3854411721	2070.9100594251	6079.86082291909	2.93584011302108	1.55377340059509	6.43883515065218e-23	8.02143305347037e-21
ENSG00000168528	1037.12575520209	1383.51121594652	690.740294457657	0.499266132790325	-1.00211904864915	0.000113493622799175	0.00101550225854999
ENSG00000168542	493.601712464371	250.118823389016	737.084601539725	2.94693774563827	1.55921658370331	3.59775032335061e-17	2.62337381990098e-15
ENSG00000168566	3579.60821025122	2305.92229448102	4853.29412602143	2.10470844470226	1.07362039741782	2.37597591091668e-10	6.66464491839718e-09
ENSG00000168685	2924.81646274664	3967.62714788676	1882.00577760651	0.474340382162398	-1.07600539985077	0.0013220881456625	0.00873566122615004
ENSG00000168807	4100.94130942835	2624.12556365327	5577.75705520343	2.12556789677326	1.08784834355652	1.79503985529084e-11	6.04985447833017e-10
ENSG00000168890	504.349257243314	684.630562876749	324.067951609879	0.473347187785742	-1.0790293439688	0.000504407311732173	0.00376087167174962
ENSG00000168899	121.357951316266	207.74292020122	34.9729824313109	0.168347409372295	-2.57048657458013	2.76974153147921e-11	9.02835981622316e-10
ENSG00000168961	130.719222439375	253.394788328235	8.04365655051523	0.0317435753260081	-4.97739155956609	1.32983716998434e-09	3.34590511509306e-08
ENSG00000169067	704.698626765937	1373.6282194044	35.7690341274737	0.0260398218544047	-5.26313661111165	3.7918707836583e-08	7.30577758496876e-07
ENSG00000169122	266.926555803707	385.241316020244	148.61179558717	0.385762869679743	-1.37421380662427	8.11857963754942e-13	3.38505168058310e-11
ENSG00000169131	506.619201001198	690.209478790746	323.028923211651	0.468015773671496	-1.09537094068947	9.28629829827629e-06	0.000108691017472902
ENSG00000169174	12377.8368458179	4568.8735961805	20186.8000954553	4.41833193028826	2.14350180624241	1.11072768049328e-39	4.38182069954599e-37
ENSG00000169245	1311.15420722459	2371.71941553066	250.588998918528	0.1056571014588	-3.24253835747648	1.75091719912747e-11	5.91410242967633e-10
ENSG00000169248	696.297631175511	1074.34988947733	318.245372873687	0.296221348362136	-1.75525247699414	7.7227410360074e-05	0.000719892349042665
ENSG00000169249	487.718883195969	657.492841302936	317.944925089003	0.483571690999616	-1.04819830532493	5.59419854595501e-10	1.48267944407908e-08
ENSG00000169271	237.625146369935	148.920024043483	326.330268696386	2.1913122213914	1.13179505628697	2.44642599714213e-06	3.27584744813144e-05
ENSG00000169299	2457.47458815895	1534.95559339878	3379.99358291912	2.20201391978706	1.13882358876799	7.28917201292888e-12	2.63566524100863e-10
ENSG00000169330	314.600424419532	424.560289019284	204.64055981978	0.482005889652306	-1.05287731996685	4.85622372101257e-05	0.000476349570032763
ENSG00000169371	1172.10470744969	673.073980957384	1671.135433942	2.48284064043742	1.31199166601386	7.76182408441177e-14	3.70868150468066e-12
ENSG00000169429	422.184335591422	809.97867064125	34.3900005415931	0.0424579088167432	-4.55782287397208	8.4030736723602e-18	6.59619846867846e-16
ENSG00000169519	1409.44789824805	873.697081533944	1945.19871496215	2.22639946507201	1.1547124671517	0.00187075332388946	0.0118422033592681
ENSG00000169570	780.253274024153	439.288011019629	1121.21853702868	2.552354056798	1.35182847038679	8.53023600225932e-11	2.58350287426695e-09
ENSG00000169605	140.364496699911	224.514650956254	56.2143424435679	0.250381621885875	-1.99779942314061	1.19948985726402e-05	0.000136600675047636
ENSG00000169621	160.603599631877	218.883847962984	102.32335130077	0.467477852993861	-1.09703007669515	1.22205405218877e-06	1.74820201022318e-05
ENSG00000169660	1483.43733623237	2147.7979616219	819.076710842851	0.381356498832102	-1.39078780943938	5.31787059551695e-06	6.6035591644331e-05
ENSG00000169683	2424.97474082847	1473.58306638956	3376.36641526738	2.29126303923935	1.19614309095279	3.12832385106049e-14	1.5832508753451e-12
ENSG00000169689	2654.26248490625	875.145657682544	4433.37931212996	5.06587591815276	2.34081174059996	4.91504367285385e-42	2.16058298367694e-39
ENSG00000169750	547.40496072711	331.729510437468	763.080411016752	2.30030909824827	1.20182773271223	3.61217113122026e-13	1.56770264991225e-11
ENSG00000169752	326.403768542228	83.6683301772772	569.139206907179	6.80232539243083	2.76602801969147	1.21004240027083e-16	8.27426993305191e-15
ENSG00000169826	865.169796432381	1193.94007958407	536.399513280693	0.449268369872932	-1.15435060042814	1.54890810331211e-12	6.18979886324897e-11
ENSG00000169871	3465.91636952454	5605.89591414919	1325.93682489988	0.236525409177369	-2.07993291882754	1.16551711645768e-32	3.06531001628369e-30
ENSG00000169891	1381.39131307923	704.61545790841	2058.16716825005	2.9209793017592	1.54645213517663	1.03094022243242e-15	6.4346980901558e-14
ENSG00000169918	204.695992752062	293.559880253377	115.832105250747	0.394577437321376	-1.34161963247822	7.20787381634154e-06	8.66042503719818e-05
ENSG00000170043	469.916925949422	649.534751059536	290.299100839307	0.446933902098024	-1.16186661060733	3.8465773785243e-11	1.22655992243079e-09
ENSG00000170085	120.361314254933	72.9723166269621	167.750311882904	2.29882124669896	1.20089428835833	8.57117212182265e-05	0.000788235317873894
ENSG00000170153	178.581653796922	73.6768235480613	283.486484045782	3.84770230845873	1.94399718405495	2.92125539519907e-06	3.83980990028495e-05
ENSG00000170175	364.945139332013	582.148751340949	147.741527323077	0.253786557100333	-1.97831244225018	7.85321217379097e-22	8.88423499263683e-20
ENSG00000170222	938.541638984286	1254.45533039232	622.627947576252	0.49633329500982	-1.01061885819633	0.00212041075832171	0.013190845299411
ENSG00000170271	128.553237911208	196.326844423641	60.7796313987747	0.309583906251874	-1.69159762009143	1.78739446813449e-07	3.03029835696784e-06
ENSG00000170275	11329.6908651709	4540.71352977454	18118.6682005673	3.99026894820799	1.99648598884599	1.33570189313941e-33	3.66972169230294e-31
ENSG00000170442	162.718652257545	226.433943828115	99.0033606869753	0.43722844293225	-1.19354083948008	0.000141068624603517	0.0012352938667259
ENSG00000170581	24163.1564696935	43458.6064511034	4867.70648828368	0.112007882575814	-3.15832782909674	2.40912527698222e-64	2.64754263921499e-61
ENSG00000170629	88.6442651244811	161.876548836159	15.4119814128032	0.095208240622934	-3.39276974028226	6.92626338417821e-23	8.59387300784467e-21
ENSG00000170634	230.006668827403	318.418454792688	141.594882862117	0.44468177246292	-1.16915482515701	2.79651191738128e-09	6.6397737816157e-08
ENSG00000170779	2195.45033978448	1332.59771364931	3058.30296591965	2.29499340618295	1.19849000859297	9.74593283528833e-13	4.03080778594969e-11
ENSG00000170835	54.034726648526	82.0863667090062	25.9830865880459	0.31653351987371	-1.65956981041557	5.62274121218059e-06	6.92623578222614e-05
ENSG00000170860	3037.02605715772	1845.08347412199	4228.96864019345	2.29202022537536	1.1966197748627	2.81385544180345e-12	1.08366890863247e-10
ENSG00000170876	5470.80446766927	2564.27157223086	8377.33736310769	3.2669462368292	1.70794271296449	6.87733355796786e-25	1.02233058411705e-22
ENSG00000170919	258.677453050227	348.728037988674	168.626868111779	0.483548352132373	-1.04826793653209	9.47578970673639e-06	0.000110656366248951
ENSG00000170961	934.931323108045	1331.71287211249	538.149774103604	0.404103456062523	-1.30720340477915	8.89181912403917e-06	0.000104471235687594
ENSG00000171045	57.4576415178209	84.1552997991191	30.7599832365228	0.365514510790737	-1.45199941311381	1.14146945164389e-05	0.000130767522325145
ENSG00000171067	989.86466207381	481.67358924111	1498.05573490651	3.1101056158523	1.6369635735646	6.29306721110808e-21	6.70048343089989e-19
ENSG00000171132	826.956786896444	1105.11394444206	548.799629350832	0.496600040304357	-1.00984371628261	4.65087585368472e-09	1.06245063766691e-07
ENSG00000171155	4621.44187590268	6291.69558476694	2951.18816703842	0.469060864003601	-1.09215295999523	7.58403197540765e-11	2.30373393795922e-09
ENSG00000171219	430.07177320879	650.292344450743	209.851201966837	0.32270286396203	-1.63172171320294	4.19228190381247e-13	1.79917303294579e-11
ENSG00000171223	17871.8517114122	24262.1131959328	11481.5902268916	0.473231252948582	-1.07938274017618	0.000244874714010812	0.0020002760352606
ENSG00000171302	4568.70149792242	2750.80595216287	6386.59704368197	2.32171849077919	1.21519305550337	3.67174540894455e-13	1.59131377434694e-11
ENSG00000171303	125.634071106381	173.566392654745	77.7017495580165	0.447677389438976	-1.15946864009913	0.000101314984892847	0.000917200176563045
ENSG00000171307	3330.61134694597	1816.00943733899	4845.21325655296	2.66805510859717	1.41578846565247	1.64586533318406e-17	1.2474118760445e-15
ENSG00000171320	2336.24913580175	1350.48487023258	3322.01340137091	2.45986717407563	1.29858041618404	2.22033229135127e-14	1.1521390377263e-12
ENSG00000171346	288.561490084822	172.594115441517	404.528864728128	2.343816089519	1.22885937131808	0.00275617649158098	0.0165645130512575
ENSG00000171403	62.0818885532156	100.899566011883	23.2642110945479	0.230567999586916	-2.1167357989005	0.000151162536714081	0.00130989085250042
ENSG00000171451	9851.23086211761	6362.81331502326	13339.648409212	2.09650161787957	1.06798394351888	4.59366555686223e-11	1.45274083093739e-09
ENSG00000171557	753.600219702366	1035.34292133633	471.857518068402	0.455749982295112	-1.13368549466849	2.73177824920635e-07	4.46650098333309e-06
ENSG00000171604	2107.6757312713	852.484072181809	3362.86739036079	3.9447861843964	1.97994710529052	8.77001187833744e-32	2.21198389760919e-29
ENSG00000171792	2875.3723204977	1666.54222237671	4084.20241861868	2.45070443687533	1.29319650086478	2.53915025428305e-14	1.30655840258434e-12
ENSG00000171848	4390.04658459764	2294.98420293996	6485.10896625531	2.82577499136928	1.49864659243774	2.82792322074239e-20	2.77127469507847e-18
ENSG00000171855	136.614516717844	272.914838965062	0.314194470626229	0.001151254625134	-9.76257733234592	2.15070174373553e-36	7.35324926183177e-34
ENSG00000171940	3479.13397155104	4878.19994824653	2080.06799485556	0.426400725046795	-1.22971820364645	1.15988151970352e-14	6.28357645119664e-13
ENSG00000171970	629.695858627478	362.532751330622	896.858965924334	2.47387018864516	1.30676979978424	4.77638114482648e-11	1.50280188351182e-09
ENSG00000171992	1328.99811363632	1852.88416992887	805.11205734378	0.434518287980564	-1.20251119650445	9.49327600726269e-09	2.06443530755816e-07
ENSG00000172000	191.53615809438	107.049138887686	276.023177301073	2.57847172026924	1.36651622267459	4.87849517500889e-08	9.20958129019623e-07
ENSG00000172037	12229.3307553252	18693.719709435	5764.94180121549	0.308389228619162	-1.69717571902839	9.11287175969089e-15	5.00736030209729e-13
ENSG00000172061	55.1628749186807	11.6664169343679	98.6593329029936	8.45669526968087	3.08009399319245	5.943222723499e-23	7.49503714855687e-21
ENSG00000172115	11090.1627829965	7022.75365836678	15157.5719076262	2.15835164452447	1.10992993177808	1.72641448965043e-11	5.85060575562042e-10
ENSG00000172123	1264.6219982857	1733.0723346079	796.171661963494	0.459398979525933	-1.12218044286136	4.09425807189257e-09	9.44410908022537e-08
ENSG00000172183	6245.2556603589	11155.0211408372	1335.49017988062	0.119720990486656	-3.06225197505268	7.80085244334908e-27	1.37165731733883e-24
ENSG00000172197	1888.85838792505	838.329657560546	2939.38711828955	3.50624255241412	1.809925801306	7.13483518583801e-25	1.05550968030491e-22
ENSG00000172260	969.91333155265	1451.40516628664	488.421496818658	0.33651630031624	-1.57125170649799	1.09319764927269e-05	0.000125893655934768
ENSG00000172339	883.651983554855	449.019462299574	1318.28450481014	2.93591840776517	1.55381187473827	3.6066819566553e-16	2.38157104052017e-14
ENSG00000172345	272.889089146623	440.89739987137	104.880778421875	0.237880238015632	-2.07169267054371	1.09335404300137e-07	1.93242948059708e-06
ENSG00000172379	2901.3949700154	4684.06243899192	1118.72750103888	0.238837017142677	-2.06590163889855	1.46053761897772e-14	7.85702850936423e-13
ENSG00000172432	9528.38503470303	13490.9179619104	5565.85210749571	0.412562890324445	-1.27731403699953	3.34310393793558e-14	1.68640411924944e-12
ENSG00000172469	1009.45726824836	629.517593127563	1389.39694336916	2.20708199188902	1.14214022594488	3.13045054515111e-06	4.07992773082782e-05
ENSG00000172671	102.112032810939	66.1012623902867	138.12280323159	2.08956377286808	1.06320178995801	3.93119655946879e-06	5.01105423908095e-05
ENSG00000172752	321.160967182056	573.98671901363	68.3352153504819	0.119053652439751	-3.07031621324689	2.67769731001639e-19	2.44496806903603e-17
ENSG00000172795	7101.32792237745	4517.34704644281	9685.30879831209	2.14402584055144	1.10032229376712	1.15243479382371e-10	3.4097664462259e-09
ENSG00000172927	194.870614154306	312.499253731488	77.2419745771238	0.247174908915121	-2.0163957942865	3.30615504522067e-22	3.82457507129644e-20
ENSG00000172943	2682.30151929688	3633.44527179222	1731.15776680154	0.476450761551623	-1.06960096729098	8.51875579540315e-11	2.58256782837784e-09
ENSG00000172954	2232.67148968298	940.339466720598	3525.00351264536	3.7486499688657	1.90637111990246	2.07024053352731e-28	4.00650134950748e-26
ENSG00000172986	573.795152082998	280.963617894144	866.626686271852	3.08448009307156	1.62502733528785	2.04979528961278e-17	1.54215772265709e-15
ENSG00000173193	186.848800972986	363.831734363823	9.86586758214921	0.0271165669465313	-5.20468165004402	4.36447584074118e-38	1.61806368789695e-35
ENSG00000173207	3739.50468063746	2372.40348264251	5106.6058786324	2.15250311171538	1.1060153232217	6.41661486522937e-11	1.9665901993822e-09
ENSG00000173218	4343.59839481761	1094.00001063889	7593.19677899634	6.94076481275532	2.79509464418321	8.34886568754416e-57	6.42257365178553e-54
ENSG00000173221	1746.0542192937	2730.78699145335	761.321447134039	0.278791956134541	-1.84273915854552	2.67482379361522e-25	4.15691934107747e-23
ENSG00000173227	4202.84427681181	5624.39938854313	2781.28916508049	0.49450420799525	-1.01594529720318	7.30326461409349e-08	1.32818413380775e-06
ENSG00000173237	4307.00004024591	7438.86841466965	1175.13166582218	0.157971831240459	-2.6622607678315	0.000157372141035383	0.00135454493756637
ENSG00000173269	1145.09220000017	1607.10300693551	683.081393064827	0.425038961483467	-1.23433300196017	4.50323274791098e-06	5.66976165654536e-05
ENSG00000173295	54.7808957504848	78.3968722822619	31.1649192187077	0.397527583836518	-1.33087312459487	2.39497793635845e-06	3.20975026479468e-05
ENSG00000173432	195.280701272611	311.951215851055	78.6101866941672	0.251995128403989	-1.98853225122305	2.1270600711118e-07	3.54752116250304e-06
ENSG00000173451	1570.10670345619	2387.31444846081	752.898958451558	0.315374859368433	-1.66486043701043	1.76439800325889e-11	5.95310207875869e-10
ENSG00000173473	8575.93528000621	4401.99026472355	12749.8802952889	2.89638993467642	1.53425584239154	2.6919201776808e-20	2.65490627523769e-18
ENSG00000173482	7991.66806838937	11597.8816143621	4385.45452241666	0.378125477413564	-1.4030630360941	2.02059077245923e-16	1.36051638204251e-14
ENSG00000173531	193.115372143941	321.446649996709	64.7840942911729	0.201539180115382	-2.31086776251896	3.80447282404204e-08	7.32129038577847e-07
ENSG00000173641	813.958299802269	415.613543243626	1212.30305636091	2.91689978844188	1.54443582257432	4.06852644838258e-11	1.29331226594195e-09
ENSG00000173681	634.014959419984	901.807920016664	366.221998823304	0.406097563233351	-1.30010172441337	1.11107053490104e-08	2.3891510432872e-07
ENSG00000173706	12312.9858577524	7480.06322483024	17145.9084906746	2.29221438045582	1.19674197915458	3.70145968670319e-13	1.60193552770104e-11
ENSG00000173786	9413.21308009226	14601.7222887752	4224.70387140932	0.289329148155145	-1.78921642153146	4.9379544429891e-27	8.83405791658241e-25
ENSG00000173821	51331.4235586519	68533.0515439611	34129.7955733427	0.498004901349678	-1.00576815356172	1.04724268701781e-09	2.66540154857115e-08
ENSG00000173846	964.673136654942	1382.11403302282	547.232240287061	0.395938560214318	-1.33665151748912	1.53080787428507e-13	7.0515702244949e-12
ENSG00000174099	2248.50116198907	1468.39362653809	3028.60869744005	2.06253190064599	1.04441643332105	0.00049046484869172	0.00366668947013919
ENSG00000174125	61.14356081524	98.6111746904851	23.6759469399949	0.240093955013796	-2.05832901444025	0.000119829346186415	0.00106630098655355
ENSG00000174177	816.014481192774	1240.70204149002	391.326920895524	0.31540765454497	-1.6647104219496	1.54210467342838e-18	1.32178559626921e-16
ENSG00000174233	7074.92626638759	9457.86740464394	4691.98512813124	0.496093350370657	-1.01131647539427	2.54001354887217e-09	6.09187505162475e-08
ENSG00000174358	254.065764868895	495.390969173031	12.7405605647601	0.0257181930183917	-5.28106690850021	7.26261408912864e-08	1.32313734835155e-06
ENSG00000174428	77.4723161604436	108.571955029394	46.3726772914935	0.427114693467011	-1.22730456490694	0.000399603537065386	0.00306332846014923
ENSG00000174442	6105.14595923034	3632.86071372726	8577.43120473342	2.36106800690773	1.23943959676161	2.68233006138745e-13	1.1824925260595e-11
ENSG00000174456	395.752945459346	549.881049717913	241.624841200778	0.439412926349672	-1.18635078428351	2.7572846985956e-09	6.55169169579037e-08
ENSG00000174502	121.201528437638	211.737982929663	30.665073945613	0.144825569419917	-2.7876117575305	0.000864800224359087	0.00606167829242676
ENSG00000174586	137.348056271552	197.549047256889	77.147065286214	0.390521069868251	-1.35652770638079	2.57197634198781e-06	3.42459039460437e-05
ENSG00000174705	3313.64612549367	1990.27638551843	4637.01586546891	2.32983514209814	1.22022787415339	7.11471883263396e-13	2.99489758138139e-11
ENSG00000174791	1394.82796954766	515.928472756341	2273.72746633898	4.40705947898479	2.13981636778788	1.59053039938021e-14	8.5116888555354e-13
ENSG00000174808	114.455767571662	217.114069888923	11.7974652544014	0.0543376357895047	-4.20190439397851	4.82710527285051e-18	3.89855266012817e-16
ENSG00000174827	125.832890904049	200.201574090531	51.4642077175661	0.257061953440456	-1.95981199558532	0.000122135358230426	0.00108306256717823
ENSG00000175003	104.235088186929	149.023147712468	59.4470286613889	0.398911374332856	-1.32585983468702	0.000111292157594307	0.00099812619683312
ENSG00000175029	3843.93418902519	2484.33997457078	5203.52840347959	2.09453152818933	1.0666276007096	1.45852140920444e-10	4.21409974484788e-09
ENSG00000175084	175.152914730393	83.8311812888437	266.474648171941	3.17870563285745	1.66843942047708	7.4759247613841e-08	1.35637783509758e-06
ENSG00000175224	6768.38940407131	9362.10147257878	4174.67733556384	0.445912421243382	-1.16516770726372	8.23990994157486e-13	3.4309914588931e-11
ENSG00000175274	190.970886165599	73.3306972871757	308.611075044021	4.20848412003294	2.07330067359339	1.57686605314346e-08	3.27628260103155e-07
ENSG00000175305	3926.30801636955	2386.90751216482	5465.70852057428	2.28987025794607	1.19526585879367	4.32590573473392e-13	1.85135529017382e-11
ENSG00000175318	193.390599947336	267.491859078566	119.289340816107	0.445955032900908	-1.16502984905002	0.000156427909312318	0.00134830341665248
ENSG00000175322	170.867061799774	90.6142045230783	251.11991907647	2.77130854260838	1.4705673416785	2.64311930668564e-10	7.34701212159205e-09
ENSG00000175482	180.811521888626	258.537202566055	103.085841211196	0.398727301866191	-1.3265257011939	0.00685918866514036	0.0361411120573688
ENSG00000175505	403.438081534383	604.597581895745	202.278581173022	0.334567301011637	-1.57963164465034	0.000349058930471603	0.00271440291876211
ENSG00000175573	782.931303566421	1165.73860678449	400.124000348355	0.34323646657979	-1.54272525720438	0.000778600050498922	0.0055190744422719
ENSG00000175764	245.014464384416	360.738668195954	129.290260572879	0.358404218819835	-1.48034047525236	4.40753085100508e-10	1.1824248632631e-08
ENSG00000176087	2246.70090709779	3175.14875098575	1318.25306320983	0.415178363785498	-1.26819683248418	1.8232946419544e-14	9.67320679785841e-13
ENSG00000176124	486.746875065945	304.45188599196	669.041864139929	2.1975290511342	1.13588223779198	2.85502620681394e-09	6.76911478600029e-08
ENSG00000176171	4525.65672106992	2904.26999358895	6147.0434485509	2.11655371646584	1.0817171035845	2.24139249033984e-07	3.71521830621183e-06
ENSG00000176182	268.993015541316	366.94826657471	171.037764507922	0.466108659142826	-1.10126178006592	2.8573220531275e-07	4.65063328129861e-06
ENSG00000176222	79.0176719210938	110.419854119417	47.6154897227701	0.431222175599641	-1.21349672429925	5.56146093242819e-06	6.86448914367219e-05
ENSG00000176387	117.171976701685	55.8022273685456	178.541726034823	3.19954479335825	1.67786666415037	1.45649070527638e-08	3.05714021091811e-07
ENSG00000176410	478.360114514545	663.294100140199	293.426128888892	0.442377112696873	-1.17665134822268	1.17073601498487e-06	1.68104143336908e-05
ENSG00000176473	1999.54285878357	3180.01507592379	819.070641643355	0.257568163070868	-1.95697381594698	6.94077354778193e-19	6.11961440798847e-17
ENSG00000176531	1202.16747804959	1711.0707227239	693.26423337529	0.405163985432271	-1.30342215457714	2.52325481093034e-12	9.81581210962548e-11
ENSG00000176834	1765.47721481989	1034.96416374122	2495.99026589856	2.41166830054867	1.27003149344815	1.25850544527006e-12	5.11565007350134e-11
ENSG00000176890	2171.14784605161	1014.42629184061	3327.86940026261	3.28054332486239	1.71393477434642	5.9976386857447e-23	7.53278938771634e-21
ENSG00000176907	4368.37275588488	5847.90100285642	2888.84450891333	0.493996821680509	-1.01742633518372	0.00772087941261177	0.039902448842035
ENSG00000177042	415.602544079498	565.898377778146	265.306710380851	0.468823945780706	-1.09288183575688	3.13369724898455e-08	6.1496809979913e-07
ENSG00000177156	5296.79137248942	7082.81398997669	3510.76875500216	0.495674284256293	-1.0125356816274	2.57684245636441e-09	6.16578687595562e-08
ENSG00000177189	8749.50001813841	5722.51675843472	11776.4832778421	2.05792027790641	1.04118709452691	5.34071289657743e-10	1.41793853788252e-08
ENSG00000177370	1713.75935827079	884.106578789559	2543.41213775201	2.87681621059107	1.52447305543992	1.04145228869962e-18	9.0526916315186e-17
ENSG00000177374	52.3121851918002	91.9782072112701	12.6461631723304	0.137490863931308	-2.86259233806025	8.48177495904885e-10	2.18770073147437e-08
ENSG00000177409	14975.2035392111	28505.9437665649	1444.46331185725	0.0506723553405548	-4.30265730034266	1.76589183736754e-117	9.05637628793944e-114
ENSG00000177606	3671.76904442307	5326.33867624617	2017.19941259998	0.378721582537751	-1.40079045519936	0.00449976755724998	0.0252084349610031
ENSG00000177706	866.827788758834	436.493104215026	1297.16247330264	2.97178228195704	1.57132842534946	0.000220458064444607	0.00182406966954155
ENSG00000177989	1419.22861840776	2087.03894752175	751.418289293771	0.360040376911049	-1.47376938749106	1.66120729584636e-05	0.000182365357475878
ENSG00000178026	78.3456630614142	45.9529440750951	110.738382047733	2.40982126992272	1.26892614954318	3.66545186378158e-05	0.000371262736341089
ENSG00000178033	159.837775474911	265.163795918423	54.5117550313986	0.205577668861585	-2.28224453644697	0.000371511732100155	0.00287087955798394
ENSG00000178104	2520.6458256227	3364.79341453887	1676.49823670654	0.498247003653358	-1.00506696584398	2.01350848334101e-05	0.000217014604346362
ENSG00000178172	549.52983797424	912.908038861721	186.151637086758	0.203910612200179	-2.29399123483365	2.34428786971943e-06	3.15004725061732e-05
ENSG00000178199	93.9199740813091	34.8540717237251	152.985876438893	4.38932580536225	2.13399936072736	1.64296026509953e-15	9.99121152517343e-14
ENSG00000178202	3328.73566577717	1933.15773077132	4724.31360078303	2.44383245380502	1.2891453791213	1.60242033766407e-14	8.56042989761476e-13
ENSG00000178222	396.171104878799	555.802171711141	236.540038046457	0.425583148259792	-1.23248706905615	1.17246080146812e-08	2.51306974962414e-07
ENSG00000178401	419.793558294978	272.51455952965	567.072557060305	2.08088902860475	1.05720002987361	7.7302168482398e-08	1.39839213778476e-06
ENSG00000178409	1232.86072369194	735.253197272723	1730.46825011116	2.35356780022174	1.23484941395122	4.27292957390226e-13	1.8312300267207e-11
ENSG00000178607	967.392347010489	1368.31895555576	566.465738465216	0.413986619249266	-1.27234395676348	4.5638272287664e-08	8.68481927373969e-07
ENSG00000178685	11867.9432189148	23029.4065865274	706.479851302325	0.0306772929058289	-5.02668501083382	1.05605246649236e-15	6.55157065452345e-14
ENSG00000178719	20766.0004174796	30747.0014823984	10784.9993525607	0.350765890414866	-1.51141963251491	2.2629626506052e-15	1.34687860196852e-13
ENSG00000178764	232.510065308581	322.90412526898	142.116005348182	0.440118271111584	-1.18403682973314	1.35724043783658e-10	3.93996655779899e-09
ENSG00000178921	8330.57127588346	5433.10507703416	11228.0374747328	2.06659678315332	1.04725692979314	1.58331113235675e-10	4.54902585002329e-09
ENSG00000179046	1425.13137000001	2155.47352680388	694.789213196141	0.322337159123624	-1.63335758258916	1.68243677296857e-19	1.56879581639442e-17
ENSG00000179082	85.8659339008451	140.990457102716	30.741410698974	0.218038946257035	-2.19734224175004	5.80569754496169e-06	7.12025185954628e-05
ENSG00000179163	821.396979353087	1112.55585937859	530.238099327586	0.47659458611251	-1.06916553159459	9.39714550565919e-10	2.40365390153482e-08
ENSG00000179406	86.2360994652316	139.938483104721	32.5337158257418	0.232485840234495	-2.10478524466911	1.06005449205065e-12	4.35516733217904e-11
ENSG00000179598	366.462023870803	232.636133268439	500.287914473167	2.15051680684481	1.10468340636134	1.1214926115144e-06	1.62092292855377e-05
ENSG00000179715	139.214133118548	218.21355608897	60.2147101481257	0.275943947880006	-1.85755285081182	9.67713086590123e-10	2.46911271869525e-08
ENSG00000179832	2705.18552651128	3751.62995928952	1658.74109373305	0.442138780138961	-1.17742881578541	3.60543720807642e-07	5.75728636895275e-06
ENSG00000179841	158.780978960564	79.9431153081876	237.61884261294	2.97234904715557	1.57160354354536	1.27696916543765e-06	1.81914899026305e-05
ENSG00000180354	355.564316539457	223.352050145136	487.776582933777	2.18389122740004	1.12690100204601	2.20118307386478e-06	2.97227692372409e-05
ENSG00000180423	382.331129975969	523.570825809993	241.091434141946	0.460475302016617	-1.11880431666781	3.75529565094104e-08	7.25387335060306e-07
ENSG00000180447	2205.66655163901	1343.22159666658	3068.11150661144	2.2841439671797	1.1916535851099	7.6129692061501e-12	2.73666676918744e-10
ENSG00000180574	58.4119785398794	29.1294045583862	87.6945525213726	3.01051648157105	1.59001101571623	7.37795005305446e-07	1.11015599551364e-05
ENSG00000180667	6824.15673866456	4348.61468528913	9299.69879203999	2.13854283836639	1.09662810694759	2.03296422735588e-10	5.78154734195635e-09
ENSG00000180694	5882.42665522725	2842.20821826059	8922.6450921939	3.13933547685485	1.6504592069811	2.80840850553655e-22	3.27226473281534e-20
ENSG00000180739	165.712329316122	72.8203007811156	258.604357851128	3.55126736743982	1.82833398191866	2.99333898300997e-11	9.6752136393067e-10
ENSG00000180881	107.175165960042	147.582944940342	66.7673869797418	0.452405845450039	-1.14431052465048	0.000156623836429623	0.00134961413351328
ENSG00000180964	1664.42158707898	804.942171236779	2523.90100292119	3.1355059942297	1.64869827762413	1.51965889853365e-22	1.79851630641457e-20
ENSG00000181026	8357.15714839958	11721.5679052383	4992.7463915608	0.425945268749376	-1.23126002963954	5.05001938260998e-14	2.49829817399183e-12
ENSG00000181085	178.873192200512	271.594506614866	86.1518777861568	0.317207733175267	-1.65650015210016	1.93227484667436e-12	7.67200378155056e-11
ENSG00000181104	344.377944814505	173.918438346911	514.8374512821	2.96022351727404	1.56570611338404	1.76034924976958e-16	1.19312129437577e-14
ENSG00000181143	16318.8859332801	23510.9088415149	9126.86302504534	0.388196946641612	-1.36513932429155	0.000436256707808906	0.00330886249839484
ENSG00000181220	2037.84461324354	2837.67786578879	1238.01136069828	0.436276215712789	-1.19668626982874	1.13863588983606e-12	4.65298339523843e-11
ENSG00000181274	2027.72740377665	1220.1822490977	2835.2725584556	2.32364678354583	1.21639078201456	1.22043524764618e-12	4.96746203774082e-11
ENSG00000181333	375.172840770663	719.756944349074	30.588737192252	0.0424987038088469	-4.55643734939651	1.01342121791781e-44	4.94983877722999e-42
ENSG00000181381	18321.2298352418	33686.0409755883	2956.41869489528	0.0877639107854125	-3.51022837569027	2.20095924560446e-84	5.20967053434577e-81
ENSG00000181396	2077.52628929464	2784.45860546434	1370.59397312493	0.492229969027092	-1.02259559708613	8.87689954729424e-09	1.93999343728545e-07
ENSG00000181444	190.806983975655	336.038366152939	45.5756017983706	0.135626185545814	-2.88229234628073	3.46571409862945e-28	6.58293139067449e-26
ENSG00000181513	356.075289236083	492.800349615571	219.350228856594	0.445109726540794	-1.16776706797081	1.99042178423505e-07	3.33954573188095e-06
ENSG00000181826	589.086608973736	350.395578514193	827.777639433279	2.3624089177819	1.24025870757817	2.85538688772818e-09	6.76911478600029e-08
ENSG00000181856	137.154825611036	62.9725149388711	211.337136283201	3.3560218531585	1.74675211009858	8.68628145035446e-06	0.000102251555665209
ENSG00000181896	910.907016707794	582.260875605277	1239.55315781031	2.1288621814436	1.09008255543433	4.81788078468331e-09	1.09734278035152e-07
ENSG00000181915	1702.374378842	965.626521988804	2439.12223569519	2.52594784852386	1.33682485311885	8.02797995188169e-16	5.10390436155685e-14
ENSG00000181938	1149.99043249002	659.952731223966	1640.02813375608	2.48506909080358	1.31328596268255	7.82678312859562e-14	3.73392160697699e-12
ENSG00000182179	2417.31977652313	4639.26396445361	195.375588592642	0.0421134882795253	-4.56957381022726	6.84649684240645e-17	4.80989850086047e-15
ENSG00000182195	138.671001034691	197.879461576414	79.4625404929673	0.401570430098839	-1.31627505548012	0.00076796301850907	0.0054587641585915
ENSG00000182199	11371.2729769652	7510.59126868708	15231.9546852433	2.02806332289016	1.02010269878769	3.13243289251837e-11	1.00824364577074e-09
ENSG00000182224	2470.15124193416	1535.65944188626	3404.64304198206	2.21705604062846	1.14864523773564	3.35687576468786e-12	1.27839633855458e-10
ENSG00000182253	2888.0030896183	1826.09057468823	3949.91560454838	2.16304473573155	1.11306350318739	5.79200329051563e-12	2.12933970433043e-10
ENSG00000182287	1230.54323912392	805.356665162345	1655.72981308549	2.05589633103952	1.0397675181962	8.714035044681e-10	2.24196966856086e-08
ENSG00000182308	142.167495816347	37.3795933085966	246.955398324097	6.60669034800072	2.72392772796437	1.51543573598451e-15	9.23395505583752e-14
ENSG00000182326	22932.7898064366	37735.0674943582	8130.5121185151	0.21546303368162	-2.21448772301555	1.10394039199949e-39	4.38182069954599e-37
ENSG00000182393	181.651296320483	361.731620287836	1.57097235313115	0.00434292239058642	-7.84711811306221	3.83580771458565e-14	1.92233940041556e-12
ENSG00000182459	157.411790531378	93.4477954576938	221.375785605061	2.36897815000124	1.24426489210696	2.31340097621202e-05	0.00024674406044721
ENSG00000182463	2077.28157065715	3179.6890365981	974.87410471619	0.306594164868145	-1.70559785515062	2.22293389623822e-10	6.28116610846155e-09
ENSG00000182600	99.361729572155	152.268229726184	46.4552294181259	0.305088129688405	-1.71270204598626	1.69378895777952e-07	2.88591251494095e-06
ENSG00000182611	1120.55896325938	665.968720986103	1575.14920553266	2.36519997996351	1.24196216999359	1.80755186279956e-06	2.47641043500469e-05
ENSG00000182685	722.509379272508	430.238517952955	1014.78024059206	2.35864572381923	1.23795873741055	4.97623501503809e-08	9.38833400660559e-07
ENSG00000182700	254.221647099039	358.599289873936	149.844004324142	0.417859177514876	-1.25891127251222	1.07806585854792e-06	1.56329710336371e-05
ENSG00000182809	2576.96604736447	1251.09030690504	3902.84178782389	3.11955241462847	1.64133904975501	1.45756599924934e-05	0.000162502765807614
ENSG00000182810	1412.52537350351	908.054438228599	1916.99630877841	2.11110284590208	1.07799686369628	5.11869670937185e-09	1.15984842742328e-07
ENSG00000182885	91.2741627905039	146.003858898086	36.5444666829221	0.250297950744103	-1.99828161554079	1.00203264648775e-06	1.46408103347932e-05
ENSG00000182957	355.278520001816	225.497724276403	485.05931572723	2.15106080242597	1.10504830491842	1.79945995684623e-09	4.42615366363832e-08
ENSG00000183032	130.988719508327	80.6006509844532	181.376788032202	2.25031418253913	1.17012644053011	2.14388158668546e-05	0.000229778405795536
ENSG00000183048	855.892342906438	413.553861706375	1298.2308241065	3.13920614536118	1.65039977091591	2.89712618253288e-20	2.83007840516569e-18
ENSG00000183117	913.62462076525	1335.13133449906	492.117907031436	0.368591384469362	-1.43990574537449	9.38309005101846e-13	3.8859631757724e-11
ENSG00000183283	6274.44695826839	3027.37732506195	9521.51659147482	3.14513705069122	1.65312288452733	1.08564128547333e-22	1.29985478580933e-20
ENSG00000183401	93.2898644705681	144.568117264832	42.0116116763041	0.290600807917721	-1.78288938098313	2.39977228041511e-12	9.38289616780858e-11
ENSG00000183486	7789.81369652658	15536.1320408282	43.4953522249717	0.00279962555098451	-8.48055040458576	5.52274820836096e-94	2.12425606399344e-90
ENSG00000183598	1972.31999874436	1042.29491885146	2902.34507863727	2.78457183868406	1.47745551295323	0.000293356683299335	0.00233252674465215
ENSG00000183607	100.097458020898	184.516706702302	15.6782093394944	0.084969050335315	-3.55691874921544	4.46340450414142e-08	8.51478115294084e-07
ENSG00000183671	1010.06304259864	1348.5460235553	671.580061641983	0.498003071390498	-1.00577345487076	2.16156384944631e-07	3.60311382509818e-06
ENSG00000183674	204.559377107613	279.611328648061	129.507425567164	0.46316945094228	-1.11038799360575	3.59425349484281e-05	0.000364892029989469
ENSG00000183723	2175.63231600203	1087.72964206191	3263.53498994215	3.00031815236345	1.58511549155457	1.0524777933143e-20	1.09538926959584e-18
ENSG00000183762	811.276543799482	481.524576241729	1141.02851135723	2.36961635533309	1.24465350340167	1.34413785822999e-12	5.43501524777857e-11
ENSG00000183814	2595.99770615485	1604.1386007809	3587.8568115288	2.23662519546766	1.16132351569782	2.41200992301673e-11	7.97206845769578e-10
ENSG00000183929	164.543593782329	240.138489244691	88.9486983199666	0.370405837896863	-1.43282125806437	5.08830088186064e-05	0.00049642392655591
ENSG00000183955	3298.61728403519	1920.09408381041	4677.14048425998	2.4358913053772	1.28444975857598	1.48734977772736e-14	7.98730192154427e-13
ENSG00000184007	17738.3412494829	6817.89535400778	28658.7871449581	4.20346538878916	2.07157919404136	2.50418548293439e-35	8.11118857846042e-33
ENSG00000184083	998.936372680476	1439.80163627652	558.071109084436	0.387602774593081	-1.36734919679342	8.18243684233453e-15	4.51221799418416e-13
ENSG00000184162	1674.61629656703	1064.04495829501	2285.18763483906	2.14764199296689	1.10275351938564	8.77075815346865e-11	2.65112965756762e-09
ENSG00000184207	4545.87791152676	3027.15211130054	6064.60371175297	2.00340236921476	1.00245220536059	3.96409456958481e-10	1.07470620264929e-08
ENSG00000184226	84.701225070933	19.999720852579	149.402729289287	7.47024072938603	2.90115473478098	2.22962902510227e-19	2.05412918357551e-17
ENSG00000184227	296.827371727693	414.550655662313	179.104087793072	0.43204391392633	-1.21075013623961	2.24012822627399e-07	3.71521830621183e-06
ENSG00000184260	8489.62555128937	5268.18642383017	11711.0646787486	2.22297840975685	1.15249393653945	0.00439273959299206	0.024724527165897
ENSG00000184348	1945.85558961716	1084.71663305205	2806.99454618226	2.58776758892713	1.37170805266325	1.17640247706556e-07	2.06806240099714e-06
ENSG00000184357	9496.61694223186	3274.41263916229	15718.8212453014	4.80050102949848	2.26318498813595	5.47558420473839e-12	2.01783474926952e-10
ENSG00000184441	185.476161708627	57.0952909704667	313.857032446788	5.49707387618245	2.4586638681488	6.39673796097518e-14	3.0997484062546e-12
ENSG00000184481	1166.92028078838	1744.36616365786	589.474397918888	0.337930424356997	-1.56520185065074	6.45651216515507e-17	4.55672788610061e-15
ENSG00000184489	83.790534029379	147.944242185369	19.6368258733886	0.132731261340906	-2.91341989546821	2.31292129964298e-19	2.12450451675564e-17
ENSG00000184545	1034.06723409096	1742.84373978223	325.290728399678	0.186643656556567	-2.42164161817727	9.64162236347169e-33	2.5576065667792e-30
ENSG00000184785	1405.7477466876	875.002823016016	1936.49267035918	2.21312734018887	1.146086464141	1.1152337325796e-10	3.30287364631444e-09
ENSG00000184792	6228.51410900179	8458.57742462461	3998.45079337897	0.472709605014513	-1.08097391568684	3.42378016458482e-10	9.33981732663472e-09
ENSG00000184825	4953.58102679428	2174.60286282855	7732.55919076	3.55584889679677	1.83019401919758	8.30516677289009e-08	1.49711943039602e-06
ENSG00000184898	226.230353631142	376.026557055609	76.4341502066743	0.203267957468681	-2.29854528375994	3.87119879834472e-25	5.95603291119327e-23
ENSG00000184922	5619.19443323805	8867.05578997096	2371.33307650515	0.267431843519833	-1.90275683531647	7.86757742671902e-28	1.48523450918755e-25
ENSG00000184939	224.807684489896	370.403555266848	79.2118137129445	0.213852735986506	-2.22531043002096	1.82348370113725e-21	2.02564682193842e-19
ENSG00000184949	329.533906004443	453.065839935325	206.001972073561	0.454684405478391	-1.13706257073629	5.16028894811868e-08	9.71175848456023e-07
ENSG00000184979	9920.97652842048	18956.377964212	885.575092628969	0.0467164715907679	-4.41992487554677	5.77628905454027e-90	1.61583809542962e-86
ENSG00000184988	59.719369789762	95.245837932815	24.192901646709	0.254004817132002	-1.97707223731295	9.75209809461535e-08	1.73859681616112e-06
ENSG00000184992	6299.2041911322	3200.29557434038	9398.11280792403	2.93663900399609	1.55416592853159	6.98745679116322e-22	7.93398645464515e-20
ENSG00000184995	62.7155487478057	94.3414186417939	31.0896788538175	0.329544322116485	-1.60145558110341	0.0078162357361604	0.0403275301538215
ENSG00000185019	590.522569829976	838.917038004607	342.128101655345	0.407821138630238	-1.29399153825126	6.30241457969825e-11	1.93544510011871e-09
ENSG00000185085	1668.65774386106	2231.19517417544	1106.12031354668	0.495752378074884	-1.01230840195192	4.28955925414325e-09	9.85765704325929e-08
ENSG00000185100	437.84787300067	232.424044816787	643.271701184553	2.76766417042447	1.4686688963501	1.37505463460308e-09	3.45684690860878e-08
ENSG00000185130	4845.30699223098	2720.73356165985	6969.88042280212	2.56176515077426	1.35713822300849	0.000114865467859874	0.00102658301234859
ENSG00000185168	251.402285815702	382.439642822717	120.364928808688	0.314729215622879	-1.667816987818	4.88156228674913e-09	1.11102480122454e-07
ENSG00000185238	2136.38717139828	1326.1354536497	2946.63888914686	2.22197429458456	1.15184212667755	1.20347225154891e-11	4.16090389352940e-10
ENSG00000185269	190.123558870762	75.640139865197	304.606977876327	4.02705466197163	2.00972505510467	1.0433631285917e-10	3.10496391004788e-09
ENSG00000185296	99.4067367487769	183.430886091137	15.382587406417	0.0838603995990854	-3.57586648505852	6.23070424791097e-11	1.91725000412469e-09
ENSG00000185338	69.8579632153719	118.334250076042	21.3816763547015	0.180688822897526	-2.46842082857991	8.9479991250128e-10	2.29640434591967e-08
ENSG00000185347	1101.1987014423	714.51237088031	1487.88503200428	2.08237826613295	1.05823215946615	1.74759906771354e-09	4.30892395133119e-08
ENSG00000185361	356.690706041134	161.494239493307	551.88717258896	3.41737992835238	1.77289064878561	3.96777146234847e-20	3.85149197690614e-18
ENSG00000185404	740.173452882343	1100.29844782293	380.048457941757	0.345404884187311	-1.53363961149073	1.14884689623885e-17	8.90457628316517e-16
ENSG00000185418	1568.19516723787	973.516628889546	2162.87370558619	2.22171213249156	1.15167189866613	3.16692993134121e-11	1.01828214124661e-09
ENSG00000185442	112.140555306808	156.591832944976	67.6892776686407	0.432265696081518	-1.21000974409595	0.000325322876881904	0.00255435321371091
ENSG00000185483	2025.05149445143	1174.92517239969	2875.17781650317	2.4471156836574	1.29108230423459	1.50634982579199e-12	6.04327125025361e-11
ENSG00000185518	251.770220297292	394.718082480924	108.82235811366	0.275696409522661	-1.85884761606875	7.82737303952663e-13	3.27250130162057e-11
ENSG00000185585	504.816059153418	95.3641325859422	914.267985720893	9.5871263223304	3.26109844174965	3.68966762054574e-60	3.15374339866147e-57
ENSG00000185633	249.97038574067	114.517154396402	385.423617084938	3.36564088687352	1.75088124964297	1.48660749559498e-05	0.000165381052953554
ENSG00000185686	3249.18336766325	4869.27120968797	1629.09552563853	0.334566602574377	-1.5796346564002	1.65905469731594e-19	1.55169520033766e-17
ENSG00000185697	3723.22633155988	2479.52096592419	4966.93169719557	2.00318197162098	1.00229348337256	1.78100270816758e-08	3.66822184290661e-07
ENSG00000185736	1900.18939685935	2847.48060802273	952.898185695964	0.334646066776079	-1.57929203703415	0.000890027921865385	0.00620853685984894
ENSG00000185745	62133.3656311378	114558.900186938	9707.83107533762	0.084740959100483	-3.56079673251875	6.00577682920004e-21	6.43915535927925e-19
ENSG00000185761	550.389586299167	349.551725683344	751.227446914991	2.14911668779894	1.10374381703213	2.18168570891124e-07	3.62966558305389e-06
ENSG00000185880	2992.32531202956	5239.31653434192	745.334089717208	0.142257885132879	-2.81341947380139	7.90087270581237e-56	5.65390125652447e-53
ENSG00000185885	14566.0396776671	24319.0243462134	4813.05500912076	0.197913162164755	-2.33706053324284	0.000721972249885028	0.00516646700028191
ENSG00000185900	2047.33091939556	973.213020678675	3121.44881811244	3.20736442257593	1.6813882829264	1.09058031251325e-20	1.12990729954025e-18
ENSG00000185989	2635.65206584171	1750.37213390118	3520.93199778224	2.01153339315046	1.0082956881165	8.47493216041132e-08	1.52470051029621e-06
ENSG00000186007	56.9902890058163	14.7697774107382	99.2108006008943	6.71714934097545	2.74784910440513	1.35299716479161e-06	1.9150448830636e-05
ENSG00000186017	770.073512015573	465.732422106013	1074.41460192513	2.30693537947541	1.20597759265718	1.74348364725577e-11	5.89546541864916e-10
ENSG00000186088	53.3431542539441	77.2641195850625	29.4221889228257	0.380800157703653	-1.39289401876716	0.00928985520612585	0.0466935861724434
ENSG00000186106	1626.73596302466	2717.68829837182	535.783627677494	0.197146828059158	-2.34265759610857	2.5966450536759e-38	9.86436604279766e-36
ENSG00000186153	153.922820333681	225.490346552716	82.355294114647	0.365227582349711	-1.4531323716887	1.33423498101865e-11	4.59236516788869e-10
ENSG00000186174	4918.95015464349	6979.41508977524	2858.48521951173	0.409559423353309	-1.28785530588426	2.68354698468945e-05	0.000280349100519122
ENSG00000186193	3359.83173003238	1669.03260363526	5050.6308564295	3.02608280115614	1.59745146382134	5.26448316326983e-21	5.66410529429985e-19
ENSG00000186409	55.2861691980173	80.2374719661965	30.3348664298382	0.378063586582315	-1.40329919289607	0.00304180670773333	0.0180033533763536
ENSG00000186416	2312.44860856146	1411.90710448747	3212.99011263544	2.27563846263226	1.18627137065044	3.44332959426501e-12	1.30808265364356e-10
ENSG00000186591	4768.85669162706	7223.52429173579	2314.18909151833	0.320368423785314	-1.64219613532194	3.33313500164786e-23	4.29137644919273e-21
ENSG00000186594	3224.6637831922	4641.2301749962	1808.0973913882	0.389572876848255	-1.36003485842878	5.24102691810012e-06	6.53186064385819e-05
ENSG00000186642	5652.70228893523	3326.42274511844	7978.98183275202	2.39866741064744	1.26223313334067	0.00143137713773204	0.0093573201413114
ENSG00000186665	380.078723608166	248.435618024989	511.721829191343	2.059776425214	1.04248775112708	2.20551513254525e-05	0.000235645507442881
ENSG00000186687	1259.95660854025	673.820010275711	1846.09320680479	2.7397423327476	1.4540402170007	5.02702694784113e-12	1.86819621029009e-10
ENSG00000186715	89.9017833605693	137.136731589596	42.6668351315424	0.311126236107404	-1.68442803782897	0.00175846624830095	0.0112307523716207
ENSG00000186812	690.174642859976	947.103030355122	433.246255364829	0.457443637575926	-1.12833409749922	4.78114931657117e-10	1.277089805731e-08
ENSG00000186814	1039.86919022853	1549.94879632531	529.789584131745	0.341811023298185	-1.54872917066095	7.55706628243227e-18	5.96252529683906e-16
ENSG00000186832	2357.48227058024	3685.45291303015	1029.51162813032	0.279344670092086	-1.83988180101415	4.42135775874074e-25	6.70195071892667e-23
ENSG00000186834	4351.04868460832	6053.70194005277	2648.39542916386	0.437483618352835	-1.19269909888778	1.55434994079751e-07	2.67051379275712e-06
ENSG00000186854	8700.78465010844	3903.61088092288	13497.958419294	3.4578135042248	1.78986005990396	1.35303623548833e-26	2.33900438214671e-24
ENSG00000186862	116.896809731365	58.011423703597	175.782195759133	3.03013069731356	1.59938002217995	2.60634586701533e-08	5.19765837160912e-07
ENSG00000186866	2236.6417072628	2999.79473570145	1473.48867882416	0.491196501309816	-1.02562781015841	5.35302114059289e-09	1.21027048873757e-07
ENSG00000186918	1474.33258192919	884.981495129886	2063.6836687285	2.33189471201951	1.22150265051248	1.84775331241099e-12	7.34589369201534e-11
ENSG00000187097	896.839950108372	538.70774157944	1254.9721586373	2.32959740834212	1.22008065566382	6.9272358410486e-12	2.51069462973977e-10
ENSG00000187189	398.93527576883	589.271887082466	208.598664455194	0.353993918644216	-1.49820351880845	3.95098907061151e-13	1.70036202366135e-11
ENSG00000187583	259.959659792663	393.600124389898	126.319195195428	0.320932813197735	-1.63965679196911	0.00440749143499356	0.0247939522753541
ENSG00000187607	440.7125497541	285.273430103603	596.151669404598	2.08975532417475	1.06333403643836	1.62344510225593e-08	3.36397503309881e-07
ENSG00000187608	55666.6625121786	96707.437940898	14625.8870834593	0.151238492042337	-2.72510272509576	0.00360648274555129	0.0208247477131467
ENSG00000187624	132.093343903653	73.2309528426257	190.95573496468	2.60758227979153	1.3827127763402	3.48485090110999e-09	8.14835464118964e-08
ENSG00000187678	280.50286982273	375.098248240749	185.907491404711	0.495623459391339	-1.01268361857401	5.57823145762402e-05	0.000538249483168857
ENSG00000187775	314.217842389991	527.940247985636	100.495436794345	0.190353808367115	-2.39324466101351	3.56535460999805e-06	4.57929341479593e-05
ENSG00000187990	6631.84463850152	3682.17124772434	9581.51802927871	2.60213808230682	1.37969752061591	0.000463091713347006	0.00348830317227147
ENSG00000188157	26391.6444602231	38248.7980216006	14534.4908988457	0.379998631346205	-1.39593387252482	1.18482839796895e-08	2.53183018290991e-07
ENSG00000188177	433.584589172571	740.060657734547	127.108520610594	0.171754192419437	-2.54158278007158	9.59732438641759e-28	1.78981374966337e-25
ENSG00000188215	1257.39721548834	1785.61996950829	729.174461468392	0.408359266764465	-1.29208912820079	1.33372746099315e-13	6.19941506075834e-12
ENSG00000188290	2694.95666942203	3871.24777783968	1518.66556100437	0.392293557053547	-1.34999445379616	7.88755139831457e-06	9.38182621096009e-05
ENSG00000188295	68.2788770893374	40.8041165516292	95.7536376270457	2.34666611408898	1.23061258842501	2.36700307421557e-05	0.000251502249988562
ENSG00000188313	12594.7049781678	21878.5276068031	3310.88234953244	0.15133021787549	-2.72422799876532	1.27454492815717e-55	8.71533821873874e-53
ENSG00000188343	82.8404436726063	49.2791811659848	116.401706179228	2.36208685747349	1.24006201576908	0.00111297652621233	0.00755346287782964
ENSG00000188428	1052.3102253469	504.00526222074	1600.61518847306	3.17579062849554	1.66711580253504	1.15245395065397e-13	5.42234870268704e-12
ENSG00000188660	1957.60207624103	3123.99993641264	791.204216069431	0.253266399543526	-1.98127240523273	0.000590456255649541	0.00432079178182926
ENSG00000188785	1436.91080402619	824.153776145892	2049.66783190648	2.4869968338817	1.31440467090582	1.73500893267162e-13	7.89762719929563e-12
ENSG00000188807	805.288990087863	467.251396383664	1143.32658379206	2.44691956544367	1.29096667826946	2.40937230422047e-14	1.24393951632832e-12
ENSG00000188818	3110.05414319586	1880.48908837104	4339.61919802069	2.30770772606815	1.20646051650812	2.74848907195289e-12	1.06115128272349e-10
ENSG00000189060	4967.63873067252	7580.56539813296	2354.71206321209	0.310624859696091	-1.68675479985284	4.32582948162479e-24	5.91600439907006e-22
ENSG00000189120	361.440724514476	582.47007868686	140.411370342092	0.241061945462745	-2.05252417279534	1.63495038925254e-08	3.38553556040983e-07
ENSG00000189221	122.510885015462	208.119310112792	36.9024599181321	0.177313964274302	-2.49562193543608	7.54358496376925e-23	9.24795429960732e-21
ENSG00000189334	309.678409524784	529.877785061649	89.4790339879182	0.168867305840171	-2.56603805785518	2.34453079220481e-08	4.71218530417597e-07
ENSG00000189350	80.6713631888981	50.6368097273295	110.705916650467	2.18627352802436	1.12847391008468	5.02407667026217e-05	0.000490780518160753
ENSG00000196072	1479.86448539191	948.824708167058	2010.90426261676	2.11936329788611	1.08363091339837	2.90310670412398e-10	8.02619015207538e-09
ENSG00000196083	12859.608084746	6172.54174776186	19546.67442173	3.16671400866873	1.66298658100487	2.20126316832283e-24	3.10711325470009e-22
ENSG00000196116	5842.72008080125	10733.5573843832	951.882777219329	0.0886828796018991	-3.49520057338174	3.09578711623277e-79	6.35069769023991e-76
ENSG00000196141	3794.5123870364	5243.40555544814	2345.61921862467	0.447346518177955	-1.16053530735825	7.94602065531681e-13	3.31759839328024e-11
ENSG00000196155	4063.58507121517	2214.840054072	5912.33008835834	2.66941627567575	1.41652430061823	3.45219452840646e-17	2.52321800079799e-15
ENSG00000196182	1288.50340394406	1816.08261924982	760.924188638301	0.418992054971938	-1.25500520743352	1.01615380775796e-12	4.19143013653087e-11
ENSG00000196187	3616.30501632478	5011.51617236113	2221.09386028843	0.443197983184794	-1.17397677860838	3.37113197552964e-11	1.08167989592307e-09
ENSG00000196227	859.45064938354	487.637770241571	1231.26352852551	2.52495520992058	1.33625779618182	1.92489318225399e-13	8.68488095471226e-12
ENSG00000196267	130.875303731783	185.557970855027	76.192636608538	0.41061365489961	-1.28414649002149	1.40076762178083e-06	1.97629621686465e-05
ENSG00000196275	57.3925739921965	84.3532520782141	30.431895906179	0.360767310760726	-1.47085947342252	3.13587435387667e-06	4.08353744152091e-05
ENSG00000196296	119.014479325658	178.643277495101	59.3856811562163	0.332426061528372	-1.58889460398288	2.52831633031849e-06	3.37229396619984e-05
ENSG00000196331	5708.99379056276	3599.48819385488	7818.49938727063	2.1721141912949	1.11909994977413	0.000210156483329384	0.00174827390749744
ENSG00000196338	86.2768539211332	56.1185134595668	116.4351943827	2.07480895705819	1.05297850301696	6.20222335402381e-05	0.000592513551153886
ENSG00000196357	250.338680346781	120.715549075522	379.961811618039	3.14757969895267	1.65424290846949	5.08160269722458e-14	2.50988758581537e-12
ENSG00000196371	245.621912266808	138.082210638225	353.161613895392	2.55761848150501	1.3548010742699	6.36418392445666e-11	1.95246563847912e-09
ENSG00000196421	136.148386797133	75.6650642006213	196.631709393645	2.59871198777137	1.37779675045553	0.000123071113686217	0.00109010398366108
ENSG00000196428	2009.86316163204	2754.81349697747	1264.91282628662	0.459164595960655	-1.1229166880678	2.17529026923065e-10	6.16920339857109e-09
ENSG00000196453	857.32395266095	1153.04578341114	561.602121910755	0.487059690075206	-1.03782950677169	1.09263522005896e-08	2.35609518965902e-07
ENSG00000196498	4214.3279951678	5695.6298631333	2733.02612720231	0.479846161509309	-1.05935614238915	0.00357100710679694	0.0206470236157927
ENSG00000196511	562.429997538068	369.048466912349	755.811528163788	2.04800072599488	1.03421622675834	1.40461878557089e-06	1.97991409302803e-05
ENSG00000196517	2609.41422257344	3486.94840568652	1731.88003946035	0.496674982811904	-1.00962601387053	2.64086282562923e-05	0.000276495372601011
ENSG00000196532	170.331322916571	298.46582266134	42.1968231718032	0.141379079170759	-2.822359444398	8.00368943206884e-05	0.000742706657159802
ENSG00000196611	61.1728741333165	5.64059550335097	116.705152763282	20.6902183810113	4.37087696751589	1.40124408748703e-24	2.01484494467586e-22
ENSG00000196684	1008.45839967906	2006.92399639476	9.99280296335612	0.00497916362617976	-7.64988085837255	6.07812845300972e-76	1.03905605904201e-72
ENSG00000196747	4051.48601221104	1812.58033548068	6290.39168894139	3.47040711289258	1.79510491505123	0.000181587767737231	0.00153971815955975
ENSG00000196782	252.612235192227	341.485933155689	163.738537228764	0.479488381016598	-1.06043223866967	7.74323602054105e-05	0.000721147444273815
ENSG00000196787	9305.63803258347	5783.3360713547	12827.9399938122	2.21808655688366	1.14931566520669	0.000665020420733525	0.00480022129167049
ENSG00000196872	161.410541207887	233.466351725151	89.3547306906222	0.382730659173598	-1.3855986201521	7.20396007700676e-05	0.000675664100647445
ENSG00000196922	3054.20675766661	1910.6258865202	4197.78762881302	2.19707461226667	1.13558386426247	2.22337464547687e-12	8.75998222995757e-11
ENSG00000196954	4998.53686210222	7504.07397107691	2492.99975312753	0.332219506728791	-1.58979130926116	7.32136476587076e-17	5.09696188259297e-15
ENSG00000196968	1193.33655182847	713.728621870011	1672.94448178693	2.34395039028099	1.22894203543721	2.51908099240023e-13	1.11692566595314e-11
ENSG00000196975	2654.16343125462	3571.49502348451	1736.83183902472	0.486303866477236	-1.04007003276714	1.56715227258129e-09	3.89207769004027e-08
ENSG00000197008	443.484970670575	265.821786290256	621.148155050895	2.33670897979991	1.22447806807742	8.36544357942997e-10	2.15950557367986e-08
ENSG00000197050	633.907169272804	342.808680292279	925.00565825333	2.69831457437037	1.4320585500759	1.97031560641057e-12	7.81296153670872e-11
ENSG00000197061	6417.95677430466	3793.87138609386	9042.04216251546	2.38332859560247	1.25297787329255	6.85931058668051e-05	0.000647248837972236
ENSG00000197119	1170.34094256933	694.503892329235	1646.17799280943	2.37029340078781	1.24506565054238	9.64433047082488e-15	5.28052834373225e-13
ENSG00000197122	54.0618659122844	75.0534649576041	33.0702668669648	0.440622786511527	-1.18238398991408	0.00016689249646798	0.00142690997744268
ENSG00000197140	114.110488604313	46.2081227487257	182.0128544599	3.93897963459075	1.97782195791391	2.66543780120635e-11	8.70681386209347e-10
ENSG00000197191	132.602915036458	179.278429042787	85.9274010301291	0.479295816506857	-1.06101174731762	0.00863322602882432	0.043871238353881
ENSG00000197299	2797.51654583797	1267.8495403639	4327.18355131204	3.41301030883369	1.77104477203443	2.36499469231497e-25	3.71292100393999e-23
ENSG00000197302	423.783234072499	625.087675543379	222.478792601619	0.355916139937044	-1.49039073782172	1.9252648824561e-15	1.15934101170365e-13
ENSG00000197324	8619.17754287016	11769.2623681015	5469.09271763878	0.464692904838436	-1.10565047765342	0.00198194737076698	0.012443685481712
ENSG00000197355	892.157429991623	577.24723091306	1207.06762907019	2.091075650828	1.06424525661908	5.2217579229359e-08	9.82143722779099e-07
ENSG00000197406	185.376066576684	263.452780848903	107.299352304464	0.407281152845386	-1.29590304049108	7.75459659981433e-05	0.000721986965122199
ENSG00000197409	3873.29074333412	2088.13332209337	5658.44816457487	2.70981172739595	1.43819261933273	2.66005156061536e-07	4.36385049066339e-06
ENSG00000197415	684.953009874594	1046.26428133447	323.641738414724	0.309330772529033	-1.69277773360144	1.13030911452867e-13	5.32630042314881e-12
ENSG00000197444	99.1023243528568	57.2561428324073	140.948505873306	2.46171849692831	1.29966579581702	0.000205496507955884	0.00171689737885161
ENSG00000197459	4859.55217795815	2439.59832701159	7279.50602890471	2.98389531928472	1.5771969239987	1.35780716380889e-05	0.000152764476188531
ENSG00000197506	88.3605342754997	164.90759025145	11.8134782995499	0.071636959108655	-3.80315209159064	7.77696161376826e-07	1.16111055709492e-05
ENSG00000197536	339.731849741517	577.142468367693	102.32123111534	0.177289381259241	-2.49582196622779	3.05642731064618e-25	4.72609672240672e-23
ENSG00000197557	233.769898773527	155.738226762844	311.801570784209	2.00208758803332	1.00150509108559	4.05642188944045e-07	6.41419105652477e-06
ENSG00000197563	2496.20834792814	1601.81259929988	3390.6040965564	2.11672957126094	1.08183696555627	5.43173715958898e-11	1.6865790528528e-09
ENSG00000197608	1986.58687303047	3107.89699349253	865.276752568409	0.278412300787371	-1.84470514126932	4.03624051970104e-25	6.17906253889158e-23
ENSG00000197614	3749.25221592763	1723.8120699568	5774.69236189845	3.34995470941514	1.74414159081105	3.03976154283151e-24	4.25165920156674e-22
ENSG00000197632	112.893395015548	216.691163428085	9.0956266030121	0.0419750693065559	-4.57432348252446	1.12910891634699e-34	3.43998123414983e-32
ENSG00000197646	327.81286520307	550.022238242094	105.603492164046	0.191998586278187	-2.38083240673758	1.24749715897523e-10	3.66285640065141e-09
ENSG00000197701	232.423960014259	126.164989907447	338.68293012107	2.68444463372543	1.4246236498329	1.19842431308137e-09	3.02268151949399e-08
ENSG00000197846	6257.25948333937	4026.1550493946	8488.36391728413	2.10830527218779	1.07608377721468	0.000737557576848001	0.00526330802346703
ENSG00000197894	6275.00314248849	3906.19295458056	8643.81333039641	2.21284852819683	1.14590470052965	2.57558464322943e-12	9.98152582579506e-11
ENSG00000197930	11051.9032604261	7117.64793651774	14986.1585843345	2.10549309519042	1.07415814430261	4.6480983504437e-11	1.46693983940003e-09
ENSG00000197935	508.473753344551	688.721834190111	328.22567249899	0.476572189532746	-1.069233329666	9.17205610947664e-06	0.000107476518866986
ENSG00000197943	925.946815827522	1352.52695078927	499.36668086577	0.369210151837907	-1.43748587287646	1.07509777252729e-05	0.000123901998346207
ENSG00000197961	7946.28255667442	5161.65014413249	10730.9149692164	2.07896983901839	1.0558688282231	9.36182829266534e-11	2.81321111712505e-09
ENSG00000198053	217.370495630468	124.32635031434	310.414640946596	2.49677272888459	1.32006450455263	6.06227294005386e-10	1.59382710852232e-08
ENSG00000198060	2717.14240580798	3673.73198254801	1760.55282906795	0.479227346314705	-1.06121785940894	4.82959082500752e-11	1.51549036041956e-09
ENSG00000198171	4061.16509462962	5517.80324077241	2604.52694848683	0.47202243987994	-1.083072648152	4.17685801719554e-11	1.32501132007344e-09
ENSG00000198198	5569.47608542052	7825.51451379239	3313.43765704864	0.42341467148374	-1.23985683472911	7.70958610488393e-14	3.68945060705106e-12
ENSG00000198208	847.395659643229	1148.0345766594	546.756742627063	0.476254595238796	-1.07019508207933	5.5124007597294e-07	8.46417583720725e-06
ENSG00000198270	567.823842043596	787.24651448816	348.401169599033	0.442556636564534	-1.17606599774335	5.41549800058301e-09	1.22259933217858e-07
ENSG00000198339	3075.84399322389	1205.90814396039	4945.77984248738	4.10129068889497	2.03607800178869	1.60382810493879e-08	3.32556567500483e-07
ENSG00000198353	51.3577505313125	31.0526176119017	71.6628834507234	2.30778881015354	1.20651120644233	0.00116776553137357	0.0078835702426275
ENSG00000198363	43241.4145669095	26753.7521003794	59729.0770334397	2.23254954330659	1.15869219106414	3.34799716801852e-12	1.2765950539913e-10
ENSG00000198366	2711.70484739006	1468.72259777522	3954.6870970049	2.69260315255947	1.42900161490333	3.61162801004873e-06	4.63248876603625e-05
ENSG00000198373	3365.34694792568	4721.34569091257	2009.3482049388	0.425588028600892	-1.23247052515971	5.5339731338781e-13	2.3520150179912e-11
ENSG00000198374	3554.37844866103	2363.26569161115	4745.4912057109	2.00802272150605	1.00577559399916	0.000326131159117972	0.00256004640235181
ENSG00000198380	6129.06309840681	8982.62161972601	3275.50457708761	0.364649065245556	-1.45541939905085	7.12135896813668e-07	1.07364692213882e-05
ENSG00000198440	493.07635336058	673.121266150696	313.031440570463	0.465044645462713	-1.10455886964346	4.46968709989898e-09	1.02333885231393e-07
ENSG00000198518	4838.00545699396	3071.77572390289	6604.23519008504	2.14997310470763	1.10431861239724	1.21430743799343e-06	1.73792810113933e-05
ENSG00000198520	82.9224014689094	139.404573452791	26.4402294850275	0.189665438013635	-2.39847128882733	1.44127204351922e-09	3.61151319634609e-08
ENSG00000198538	1412.87386702991	817.313448199524	2008.43428586029	2.45736111437382	1.29710988034356	2.84404423532663e-11	9.23144358283078e-10
ENSG00000198551	1212.35915433848	1697.54637129258	727.171937384377	0.428366464493504	-1.22308255458138	3.78803939378963e-12	1.43372398753138e-10
ENSG00000198576	377.720525944509	582.35206608938	173.088985799639	0.297223957600029	-1.75037768655551	1.43079851018091e-17	1.09520151633773e-15
ENSG00000198626	2236.51768711894	3564.41616270725	908.619211530618	0.254913896148563	-1.97191807359405	1.38794965803988e-06	1.95923894145981e-05
ENSG00000198673	85.978542827132	118.41781993961	53.5392657146538	0.452121697071922	-1.14521694142653	1.85782935701385e-05	0.000201648208623186
ENSG00000198691	85.7847914244992	20.0319837528913	151.537599096107	7.56478244818038	2.91929859328876	9.04277767094601e-11	2.72482043225374e-09
ENSG00000198744	701.880647282406	393.034869172843	1010.72642539197	2.57159479900366	1.36266333803086	1.59620375782789e-13	7.33086355703315e-12
ENSG00000198746	1272.61825711232	1743.61357236275	801.6229418619	0.459748051155412	-1.12108463573548	4.49514668396132e-11	1.4230468993022e-09
ENSG00000198792	2322.9645154807	1463.54981035438	3182.37922060703	2.17442494822672	1.12063391404929	1.34399262334211e-05	0.000151376270178844
ENSG00000198825	702.609198752001	447.339675318781	957.878722185222	2.14127826131815	1.09847228761434	3.71118088729522e-09	8.631651329022e-08
ENSG00000198832	1537.78867478575	2293.15141967056	782.425929900945	0.341201162378258	-1.55130553335868	0.00271104820883943	0.0163315709542283
ENSG00000198853	3984.10805041189	5562.76890043468	2405.4472003891	0.432419042286861	-1.20949803895652	1.58570863471971e-07	2.71378422686097e-06
ENSG00000198855	685.574867511061	944.533077732261	426.616657289862	0.451669366957618	-1.14666102400979	3.14671640427826e-09	7.40838641744807e-08
ENSG00000198876	4079.12043555751	2232.13974394955	5926.10112716547	2.65489700778313	1.40865589521302	6.30485810044594e-17	4.45992617491545e-15
ENSG00000198890	1307.37608396214	859.384974532403	1755.36719339188	2.04258539003081	1.03039639132026	2.17767143646078e-10	6.17026959220393e-09
ENSG00000198938	53360.1511079215	32045.0693996294	74675.2328162136	2.33031896061605	1.22052743616941	2.61494960001898e-13	1.15776423226164e-11
ENSG00000198948	651.708349438271	387.81376969115	915.602929185392	2.36093455349604	1.23935804975996	3.44812769590431e-11	1.1040825944919e-09
ENSG00000198959	501.00569409589	826.032134680597	175.979253511184	0.213041655551609	-2.23079254996627	1.47314011906966e-29	3.06283747323597e-27
ENSG00000199568	235.63808984531	342.641069981468	128.635109709151	0.375422332518715	-1.41341362144824	2.81952205871042e-06	3.72039079196305e-05
ENSG00000201098	170.677577564455	102.34960045289	239.005554676021	2.33518795987906	1.2235386775032	0.000145693321555908	0.00127036814893648
ENSG00000202058	66.7595308758149	98.0446257602733	35.4744359913564	0.361819280927179	-1.46665880534486	0.0067922910364189	0.0358315768012423
ENSG00000203499	254.114199885515	166.093570843933	342.134828927097	2.05989206679516	1.04256874576829	7.42161108331572e-06	8.89292814037024e-05
ENSG00000203644	147.689056929973	72.5865889008763	222.79152495907	3.06932077030528	1.61791942767013	4.36602864172342e-12	1.63439254664807e-10
ENSG00000203706	671.030825090235	962.727715605203	379.333934575266	0.3940199585267	-1.34365938566708	6.39664520319124e-12	2.33212286193599e-10
ENSG00000203724	243.597011928288	160.954496671749	326.239527184828	2.02690532995895	1.01927870686683	2.66381170868745e-05	0.000278613698463703
ENSG00000203797	519.744003581461	898.092740554502	141.39526660842	0.157439493967092	-2.66713060611701	8.36168000534515e-29	1.68168140813383e-26
ENSG00000203813	9431.61611675716	5934.40714732543	12928.8250861889	2.17862117735144	1.12341535979979	0.00639448891981878	0.0339835610624773
ENSG00000203814	5474.70512785883	3564.14732514924	7385.26293056843	2.07209810841902	1.05109231247367	0.00134788631614413	0.00887942835240228
ENSG00000203879	5844.7735376952	8008.99996803335	3680.54710735704	0.459551394936616	-1.12170187739086	2.35339840728271e-11	7.80349379207935e-10
ENSG00000203883	51.6540319755889	21.3959472822841	81.9121166688936	3.82839402192381	1.93673932099991	3.66534254491627e-08	7.0890166844512e-07
ENSG00000204019	2571.65331223708	4077.72997633498	1065.57664813918	0.261316137734287	-1.93613187298366	2.53203038508578e-26	4.32850594330413e-24
ENSG00000204021	50.3709980247625	97.0815609411086	3.66043510841651	0.0377047409717382	-4.72911025125737	1.40319813322896e-09	3.52184418903656e-08
ENSG00000204054	4770.16015020504	7366.57131516798	2173.7489852421	0.29508286721752	-1.76080793588587	1.65176021877254e-23	2.17206468768589e-21
ENSG00000204257	224.282660903032	80.2946592019331	368.27066260413	4.58649013850306	2.19739053778022	3.64093102783527e-07	5.80793616679725e-06
ENSG00000204264	83.5490805698442	122.904736909589	44.193424230099	0.359574621298838	-1.4756368955544	1.56947356926972e-09	3.89469929032246e-08
ENSG00000204291	3478.54519974999	4834.28961570703	2122.80078379295	0.439113282931123	-1.18733491904505	1.05688873274485e-11	3.68307170954605e-10
ENSG00000204314	147.840045673057	202.564824679854	93.1152666662599	0.459681323316745	-1.12129404371129	0.000221214819516205	0.00182885577950918
ENSG00000204370	2790.95592724203	763.26152341722	4818.65033106684	6.31323626729292	2.65837974369927	1.30245673091176e-48	7.03120983629576e-46
ENSG00000204397	1337.14551770576	2365.71915303652	308.571882375004	0.130434706071909	-2.93860030188363	1.00256587932782e-48	5.50892047728505e-46
ENSG00000204434	86.4092491009789	29.6598095654306	143.158688636527	4.82668940677835	2.2710339936113	7.60196889317666e-10	1.97567723658732e-08
ENSG00000204498	2366.84153845704	3248.20989052989	1485.4731863842	0.457320566234059	-1.12872229462131	2.91258805982383e-11	9.4340260198778e-10
ENSG00000204514	161.54801757155	242.34469067733	80.7513444657693	0.333208638654625	-1.58550229087469	5.22877371466624e-11	1.63344767486289e-09
ENSG00000204519	502.836162587769	318.694174980468	686.978150195069	2.15560309578037	1.10809156377562	3.62556158444761e-09	8.43889224773354e-08
ENSG00000204520	4591.64460547166	2288.70403379223	6894.58517715108	3.01244069803434	1.59093284117866	4.82140363271409e-21	5.20559337481562e-19
ENSG00000204525	16584.689802459	24994.2119450638	8175.16765985419	0.327082433237857	-1.61227381685213	1.47785519935311e-06	2.06798919232809e-05
ENSG00000204540	547.784589258125	789.531032730757	306.038145785494	0.387620160700964	-1.3672844854685	2.59892204034036e-07	4.27197810380947e-06
ENSG00000204592	18903.5698707289	28946.9513419845	8860.18839947335	0.306083645728266	-1.70800213220816	8.73982818628796e-25	1.28676197665199e-22
ENSG00000204604	818.751000465615	410.947075511987	1226.55492541924	2.98470289365392	1.57758732841298	1.1982942124664e-13	5.62942155905396e-12
ENSG00000204856	639.579405821831	232.939819796908	1046.21899184675	4.49137031512652	2.16715567775573	1.8106248179168e-31	4.38698710804077e-29
ENSG00000204866	234.187077516327	388.766618519412	79.607536513243	0.204769475363966	-2.28792742360796	3.74120749321485e-12	1.41774255878958e-10
ENSG00000204936	170.539593375766	277.692114093798	63.3870726577342	0.228263855689915	-2.13122565996404	4.37982643442772e-05	0.000434607027454936
ENSG00000204946	810.245351679528	1104.33980735786	516.150896001192	0.467384126300838	-1.09731935797661	3.01768437152782e-08	5.94095750456063e-07
ENSG00000205060	1975.36082353032	1187.40466877175	2763.3169782889	2.32719059555936	1.21858937146866	2.26009284361237e-12	8.88190509460999e-11
ENSG00000205220	916.521235417718	1336.27657654838	496.765894287051	0.371753799329629	-1.4275806081685	3.19858058154874e-08	6.26502374760256e-07
ENSG00000205221	260.569650700229	137.675431655516	383.463869744942	2.78527450492711	1.47781952052079	3.26008790497841e-11	1.04714159628487e-09
ENSG00000205269	859.376546958684	400.88412799808	1317.86896591929	3.28740619515272	1.71694972825474	4.99253687164012e-09	1.13209544640559e-07
ENSG00000205413	49754.3497038542	92804.2856896774	6704.4137180309	0.0722425011755317	-3.79100834719032	5.81379666482618e-41	2.41751806991036e-38
ENSG00000205464	158.954870887919	261.605681617671	56.3040601581664	0.215224913350518	-2.21608300822465	6.57824259921477e-11	2.01211832028268e-09
ENSG00000205622	53.2772776255586	99.2032672309379	7.35128802017926	0.0741032853592009	-3.75431868413489	3.88902449643258e-05	0.000391331500260716
ENSG00000205707	1124.12095717839	1534.81783120189	713.424083154888	0.464826553778189	-1.10523560809444	2.70043619500588e-09	6.44148233771519e-08
ENSG00000205777	309.143062303543	96.4982260991518	521.787898507935	5.40722787973116	2.43488915797907	4.73922709752478e-07	7.3913206800778e-06
ENSG00000205808	658.856527173525	896.913126144813	420.799928202237	0.469164644753227	-1.09183379584537	5.16220866794012e-10	1.37410313945662e-08
ENSG00000205861	65.4736436925289	39.198185241921	91.7491021431368	2.34064667986248	1.22690717636348	0.0068781015167589	0.0362221567297943
ENSG00000205903	546.786992973462	811.905984460394	281.66800148653	0.346921942783475	-1.52731700103811	1.78399814565116e-13	8.09666769024067e-12
ENSG00000206053	6569.14994318157	2638.30241756664	10499.9974687965	3.97983089386731	1.99270713082869	3.41507818631576e-32	8.68474139430762e-30
ENSG00000206073	944.837390234048	1679.3890297474	210.285750720695	0.125215627228626	-2.99751346937141	7.76057395594172e-06	9.24866852046021e-05
ENSG00000206337	1806.44666614837	3019.02189444394	593.871437852798	0.196709881086232	-2.34585866631991	0.000321996224200016	0.00253224685561528
ENSG00000206341	320.350243181219	465.62308888943	175.077397473009	0.376006692216639	-1.41116975547956	2.19847400629792e-06	2.97098127570459e-05
ENSG00000206344	173.827077550245	280.433793003117	67.2203620973723	0.239701361870554	-2.06068998916142	6.70658996104923e-07	1.01759605370535e-05
ENSG00000206652	321.213455945405	464.241570804246	178.185341086564	0.383820304540755	-1.38149706108878	6.61702069261118e-06	8.00992697609515e-05
ENSG00000207005	103.355440450402	158.041373531616	48.6695073691873	0.307954216554888	-1.69921221298961	8.94707218554803e-06	0.000105000136621472
ENSG00000207652	87.0539490046759	32.3525179802908	141.755380029061	4.38158724200133	2.13145358474689	6.06535876013011e-10	1.59382710852232e-08
ENSG00000208028	54.6890468028685	78.9952606319639	30.3828329737732	0.384615896329853	-1.3785097038104	0.000306033502711576	0.00242143402209768
ENSG00000211689	71.6323737243653	35.0671949869622	108.197552461768	3.08543504839767	1.62547392467933	0.000381628085695383	0.00293870816439756
ENSG00000212123	166.016306535726	102.498738872721	229.53387419873	2.23938242287796	1.16310092054328	1.21841342476275e-05	0.000138550626361325
ENSG00000212588	133.175809510584	84.7170112124887	181.63460780868	2.14401576742481	1.10031551563801	0.0003916763354545	0.00300930649644705
ENSG00000212993	88.1457592673448	152.19199048345	24.0995280512393	0.158349516125554	-2.65881563601087	1.73946031849257e-08	3.58746202817257e-07
ENSG00000213015	332.154435554928	451.139286816174	213.169584293682	0.472513900968554	-1.08157132203324	1.15429684159303e-05	0.000131991334495203
ENSG00000213064	10181.2196926731	5989.73619028829	14372.7031950578	2.39955529566755	1.26276705909127	4.6215022881683e-14	2.30110431891953e-12
ENSG00000213160	992.577139654618	546.727715150244	1438.42656415899	2.63097429360007	1.39559715246546	4.68097534019448e-16	3.04520702311045e-14
ENSG00000213199	177.929675906296	93.4032781580534	262.456073654539	2.80992357902493	1.49053089426791	5.74633921617849e-08	1.07099093895232e-06
ENSG00000213281	12485.2097020923	4071.04157876751	20899.3778254172	5.13366847796832	2.35999013256427	6.36192582042273e-43	2.83714231043808e-40
ENSG00000213390	628.899913178571	384.562188130137	873.237638227006	2.2707319262795	1.18315739716974	2.52505373078054e-11	8.27459300850353e-10
ENSG00000213397	61.9078834189931	39.7393863558864	84.0763804820998	2.11569398000143	1.08113096702554	7.81833194421665e-05	0.000726821426753748
ENSG00000213412	299.638924185612	147.869806398267	451.408041972957	3.05273979163232	1.61010462284952	1.99785519472529e-11	6.69424795506764e-10
ENSG00000213689	1831.90256918907	2748.90825082676	914.89688755138	0.332821907488624	-1.58717769510736	1.12516063104201e-07	1.98408697867012e-06
ENSG00000213694	456.603060861711	276.638015425726	636.568106297696	2.30108687454999	1.20231545167001	3.73748744920944e-09	8.68627086855164e-08
ENSG00000213853	9589.39931608581	5607.90124615645	13570.8973860152	2.41996012239274	1.27498327407001	9.43941590342063e-15	5.17754486210617e-13
ENSG00000213901	94.1855487008653	55.046907338557	133.324190063174	2.42201054535516	1.27620514649321	0.00227698868956704	0.0140102417449845
ENSG00000213918	940.938526788396	1491.02723763746	390.849815939329	0.262134591557584	-1.93162034909712	3.67819493851999e-24	5.09827641681075e-22
ENSG00000213928	340.530021977364	528.312537131579	152.747506823148	0.289123380740641	-1.79024281393593	1.17096253939966e-12	4.7787385013086e-11
ENSG00000213976	76.1404802627092	24.0431819035168	128.237778621902	5.33364423795937	2.41512159818302	8.56033868335626e-12	3.04520441185613e-10
ENSG00000214013	1228.70366188026	1723.93775027767	733.469573482843	0.425461750788104	-1.23289865611052	2.452058648185e-11	8.0697643490161e-10
ENSG00000214050	57.2843873480243	84.2457535320079	30.3230211640408	0.359935307036218	-1.47419046779091	8.86045371939002e-08	1.58699081140483e-06
ENSG00000214106	171.604493702705	295.986660990539	47.222326414872	0.159542076176134	-2.64799113744704	1.1976279805496e-20	1.22027187382423e-18
ENSG00000214176	606.901259023143	898.313311914971	315.489206131316	0.351201748818321	-1.5096280660584	8.8946489697745e-05	0.000816032329901405
ENSG00000214212	62.0756036618386	91.8212755309835	32.3299317926938	0.35209630454093	-1.50595800954503	0.00316034392103849	0.0186154178396393
ENSG00000214226	274.521728123146	391.553199050395	157.490257195897	0.40221930909477	-1.3139457530089	2.30105856193201e-08	4.63086154409482e-07
ENSG00000214274	219.743212959028	300.807402719223	138.679023198833	0.461022640883203	-1.11709049154763	8.84819343927377e-05	0.000812012407753931
ENSG00000214357	379.749882776081	188.944891882485	570.554873669677	3.01968932838118	1.59440012986191	9.29672313677784e-17	6.38547918843283e-15
ENSG00000214510	1049.74785625574	1553.42417183603	546.071540675448	0.351527644912356	-1.50828994439561	1.68620223407761e-14	8.97683891778585e-13
ENSG00000214756	232.88512897376	329.018298916883	136.751959030636	0.415636332328077	-1.26660632375757	1.20585924108093e-07	2.11547860360897e-06
ENSG00000214776	62.3099292538775	88.7873566896778	35.8325018180771	0.403576625704896	-1.30908547583498	0.00340222317379667	0.0198126058442274
ENSG00000214796	90.54495754251	57.1949962562177	123.894918828802	2.16618457799678	1.11515617850264	0.00191487060179887	0.0120767541069795
ENSG00000214856	139.188630450024	249.109281179384	29.2679797206636	0.117490522962842	-3.08938370427513	9.87151294580616e-05	0.000896036356505608
ENSG00000214860	69.3240941003267	113.340433300835	25.3077548998185	0.223289731323377	-2.16301118904485	1.68019440994716e-05	0.00018399025689852
ENSG00000214954	76.1477289410325	27.8935281922018	124.401929689863	4.45988506124666	2.1570065299424	2.92882623890411e-08	5.77710975623835e-07
ENSG00000215021	17442.0114247648	11115.1781107633	23768.8447387662	2.13841330313455	1.09654071777151	1.85532652820666e-11	6.23256032745057e-10
ENSG00000215039	66.8253415741527	38.1354151370051	95.5152680113003	2.5046342794002	1.32459995998139	2.66048666617417e-07	4.36385049066339e-06
ENSG00000215068	730.618163806134	1081.24804720495	379.988280407321	0.351434882485661	-1.50867069838614	3.66922674284222e-06	4.70244798433978e-05
ENSG00000215146	84.4156807757603	43.6405457534608	125.19081579806	2.86868126043387	1.52038767896851	0.00095836848425318	0.00661358076451102
ENSG00000215196	441.54289322054	602.970403535419	280.115382905661	0.464559091562786	-1.10606597689639	2.0809312129695e-07	3.47435346469259e-06
ENSG00000215386	839.810132767823	1173.28946334961	506.330802186036	0.431548068914313	-1.21240682882757	1.52153804378667e-06	2.1204796343915e-05
ENSG00000215424	403.955613351434	247.12979822532	560.781428477549	2.26917770541882	1.1821695947694	1.26450913316876e-10	3.70926697204347e-09
ENSG00000215644	122.397771849901	59.7068443081531	185.088699391648	3.09995782788966	1.63224858907748	0.000867541582423994	0.00607812432440089
ENSG00000215910	105.11705233411	51.2331988274056	159.000905840815	3.10347410429042	1.63388410797235	5.39394735414581e-05	0.000522104919894372
ENSG00000217275	104.275853298702	191.882947302096	16.6687592953081	0.0868694145554537	-3.52500787506213	5.30928290118925e-11	1.65189023410004e-09
ENSG00000217801	213.597393409338	106.046935242942	321.147851575734	3.02835580151391	1.5985347175178	0.000713541942053462	0.00511208360859769
ENSG00000218422	59.3279392800245	35.7604511055732	82.8954274544757	2.31807555250769	1.21292758854104	0.000537208135243208	0.0039727064478656
ENSG00000220205	183.330879120218	250.473707348398	116.188050892037	0.463873242912577	-1.10819746368267	1.24319144000525e-05	0.000141055471240418
ENSG00000220378	93.2955507209902	152.204244882778	34.386856559202	0.225925739362167	-2.14607945082851	2.7219127028376e-07	4.45497966475033e-06
ENSG00000221821	101.200810305006	142.295273305545	60.1063473044676	0.422405789793196	-1.24329848545452	0.00189076550557021	0.0119516732481309
ENSG00000221866	204.634341228711	394.485601884352	14.7830805730706	0.0374743222628553	-4.73795380304547	3.68554538980362e-07	5.86997500981611e-06
ENSG00000221890	357.580571433257	219.322842743152	495.838300123361	2.2607690741271	1.17681363577537	7.41868422810568e-12	2.67934662421408e-10
ENSG00000221963	19763.9916926942	32271.1733617405	7256.81002364786	0.224869729473526	-2.1528386270916	2.52498500200866e-38	9.71203918710107e-36
ENSG00000223473	91.5480318028063	126.805896307164	56.2901672984488	0.443908122080509	-1.1716669893375	0.000534227561221647	0.00395446627047181
ENSG00000223745	510.102539251752	759.675850251875	260.529228251629	0.342947887793522	-1.54393872470986	6.89086813224372e-12	2.50045876529801e-10
ENSG00000223764	2080.76099869257	1005.28424352504	3156.2377538601	3.13964709403254	1.6506024048805	6.18947307927188e-13	2.61615763904224e-11
ENSG00000223784	101.030752861489	64.6615614165801	137.399944306398	2.12490916235695	1.08740116886527	0.00235330886422898	0.0144192885426503
ENSG00000223960	781.428244739102	1147.46192044796	415.394569030242	0.362011637709141	-1.46589201803361	6.44516940847974e-16	4.14904409766381e-14
ENSG00000224389	635.874540032768	1049.44007040426	222.309009661278	0.211835831250127	-2.23898145836763	2.08014964049366e-08	4.23335215526657e-07
ENSG00000224420	103.800184077244	64.6796098267374	142.920758327751	2.20967254920994	1.14383259285992	0.000535038688096216	0.00395856587434688
ENSG00000224531	4522.48370812695	2792.90016136279	6252.06725489111	2.23855737537014	1.1625692957269	6.6247093338612e-12	2.41241338357684e-10
ENSG00000224546	144.378044776925	86.8030362187717	201.953053335078	2.32656669780641	1.21820254674066	6.74218801270825e-07	1.02181741421549e-05
ENSG00000224843	69.0721058484855	114.579187093034	23.5650246039366	0.20566583863789	-2.28162591463941	2.20421568362611e-06	2.97482108775698e-05
ENSG00000224846	284.861519313221	495.33762380135	74.3854148250924	0.150171138332355	-2.73532052961058	1.66776723092192e-18	1.41764821720162e-16
ENSG00000224861	97.8572215675709	65.1328190970609	130.581624038081	2.00485140745233	1.00349531315114	0.000542961635312874	0.00401236130648714
ENSG00000224914	208.524478115404	282.91525992797	134.133696302839	0.474112624172305	-1.07669828674543	4.19354647680781e-05	0.000418552120135755
ENSG00000225131	151.55051516105	204.913829564277	98.1872007578234	0.479163368166053	-1.06141047596193	2.60407824273708e-05	0.000273461755125047
ENSG00000225190	1045.54081135932	1473.65934546918	617.422277249465	0.418972185904261	-1.2550736232537	4.71834377607718e-08	8.93465577437974e-07
ENSG00000225431	546.592322793812	253.330223368812	839.854422218812	3.31525552320738	1.72912007029479	3.20043555065171e-09	7.5248376790292e-08
ENSG00000225492	69.8516564660375	139.703312932075	0	0	#NAME?	5.30608275584593e-17	3.78824762134884e-15
ENSG00000225511	89.9789127421155	156.375252139706	23.5825733445253	0.150807579983671	-2.72921915082972	0.00181540057365156	0.0115512181662184
ENSG00000225697	9004.48598567756	12011.5219451559	5997.45002619918	0.499308085485192	-1.00199782592226	1.01854566170132e-05	0.000118270447381929
ENSG00000225793	74.2576000614015	116.54691744619	31.9682826766127	0.274295394310815	-1.86619769676509	4.91776430445483e-05	0.000481771809654185
ENSG00000226067	50.9615016807774	74.5866213131434	27.3363820484114	0.36650516630379	-1.44809455997077	0.00459577498349455	0.0256701020179907
ENSG00000226200	76.4618203636782	104.349554547559	48.5740861797974	0.465493948588529	-1.10316568198636	0.000570922304898763	0.00419681085619681
ENSG00000226328	787.213293887022	1099.46653544293	474.960052331114	0.431991367649742	-1.21092561114061	4.186872378954e-10	1.13211115969063e-08
ENSG00000226332	106.608647617833	62.7666910817229	150.450604153943	2.39698160857412	1.26121883960002	0.000207794219294119	0.00173233159628808
ENSG00000226380	639.69650404458	966.884665007171	312.508343081988	0.323211603609072	-1.62944910172104	1.29380646709644e-12	5.25220564630931e-11
ENSG00000226738	118.833360345819	168.73251040629	68.9342102853483	0.408541365972461	-1.2914459321543	0.000174890493420295	0.00148785053166599
ENSG00000226891	129.107345544741	201.613473302798	56.601217786684	0.280741246403091	-1.83268705522759	0.000275530027373447	0.00221424248428006
ENSG00000226950	1529.31004925059	764.789372869764	2293.83072563141	2.99929733205383	1.5846245492879	5.04623806738972e-19	4.50080555280142e-17
ENSG00000227403	407.61445825265	649.75832526647	165.47059123883	0.254664826604521	-1.97332838139771	4.86799037886759e-11	1.52538627238426e-09
ENSG00000227471	67.4673315016391	125.80810669844	9.1265563048384	0.0725434675423152	-3.78501048270007	2.33689371534567e-10	6.57299419697456e-09
ENSG00000227615	83.3799255088509	49.096321553434	117.663529464268	2.39658544146141	1.26098037487252	3.51881242264764e-05	0.000358060109316437
ENSG00000227619	307.353256528032	563.290783780913	51.4157292751511	0.0912774196837362	-3.45359818103698	2.83660358939628e-27	5.19554339579244e-25
ENSG00000227844	50.0127675520476	92.6107793933125	7.41475571078271	0.0800636357814536	-3.64270905812655	0.000470594943881339	0.00353273408591673
ENSG00000227954	55.3218195842621	95.2961492432846	15.3474899252396	0.161050473152472	-2.63441519564616	4.40548724539613e-06	5.56262815051639e-05
ENSG00000228274	108.465372126243	145.245120484863	71.6856237676234	0.493549274001905	-1.01873397006479	0.000601872042414921	0.00439700964319789
ENSG00000228393	90.4435882592894	130.035344697117	50.8518318214622	0.391061614362682	-1.3545321632308	7.06203769563604e-05	0.000664544226093017
ENSG00000228506	201.847419711313	275.653021173549	128.041818249076	0.464503591159488	-1.10623834450558	9.01503916175742e-07	1.33238122020383e-05
ENSG00000228716	3244.1682553078	1898.46465960068	4589.87185101493	2.41767568745807	1.27362073115608	4.35870147786933e-15	2.51164050890482e-13
ENSG00000228799	51.5896522871507	93.6750861082332	9.50421846606808	0.10145940463921	-3.30102549497273	1.55135287667626e-06	2.15710254713987e-05
ENSG00000228812	53.6174725787375	95.6242270940129	11.6107180634621	0.121420255266974	-3.04191898354364	0.00276056558452285	0.0165811757956964
ENSG00000228933	51.9102244167938	30.486492162512	73.3339566710756	2.40545735075587	1.26631122037276	0.00821270564352373	0.042034791310191
ENSG00000229334	51.2017886180423	26.2558357806012	76.1477414554833	2.90022157709199	1.53616312643336	2.33484232552214e-05	0.000248600114874193
ENSG00000229474	198.544362482142	362.087884222026	35.0008407422568	0.096663937865413	-3.37087842175041	2.29497198935658e-12	8.99599784515812e-11
ENSG00000229677	197.365396832403	302.891389317081	91.839404347726	0.303209029991884	-1.72161537524868	7.3924322186973e-07	1.11179145553047e-05
ENSG00000230074	95.5977825044894	145.855261435473	45.3403035735056	0.310858196867751	-1.68567147379054	5.47051957090807e-06	6.76853066813076e-05
ENSG00000230189	55.3477169888218	85.6399415532881	25.0554924243556	0.292567836571505	-1.77315691929099	0.00587738629423245	0.0316674931990591
ENSG00000230234	1588.11247860157	2124.32823646669	1051.89672073645	0.495166755626251	-1.01401363635926	7.1594113731378e-08	1.30665627142837e-06
ENSG00000230392	177.241596761339	334.217978708038	20.2652148146411	0.0606347237601605	-4.04371196951485	2.44971538760625e-06	3.27882523671301e-05
ENSG00000230606	58.1513225695083	13.3906820560022	102.911963083014	7.68534139281464	2.94210934772102	3.94311102278866e-12	1.49058316071536e-10
ENSG00000230699	333.001111381745	197.783715631116	468.218507132373	2.36732587229599	1.2432583127417	7.09065274832004e-07	1.07059114680351e-05
ENSG00000231025	198.869338830312	128.711939126911	269.026738533713	2.09014595194973	1.0636036871876	4.47773712669037e-06	5.6445902960012e-05
ENSG00000231113	75.5680641355058	40.5880767035779	110.548051567434	2.7236582894722	1.44554571399334	1.91811974229207e-06	2.61740410598977e-05
ENSG00000231131	233.757825811304	466.101520555549	1.41413106705806	0.00303395506063261	-8.36458456831994	1.29385154050814e-50	7.65636649095692e-48
ENSG00000231187	148.837972443412	233.360766166919	64.3151787199045	0.275604077653314	-1.85933086153784	2.63355376008401e-08	5.24172592183345e-07
ENSG00000231360	52.9850451665478	76.9043589500398	29.0657313830558	0.377946475074815	-1.40374616100145	0.00106974920932897	0.00729549045218566
ENSG00000231419	392.01179064499	601.462915013049	182.56066627693	0.303527718368088	-1.72009982444855	1.44839503972579e-06	2.0341653933091e-05
ENSG00000231742	132.156040747735	193.269835917287	71.0422455781825	0.367580617228785	-1.44386740052691	1.03491506577243e-05	0.000119944902029693
ENSG00000231852	62.8753563957761	110.24586968176	15.5048431097927	0.140638766373286	-2.82993377397876	9.04759432015319e-07	1.33507688031911e-05
ENSG00000232160	90.59577533845	150.197877502463	30.9936731744369	0.206352271349032	-2.27681877650389	3.0007849868119e-12	1.14990230173336e-10
ENSG00000232284	70.7876731856528	121.858015965205	19.7173304061007	0.161805772479759	-2.62766501753128	4.21734523251647e-09	9.70620270379687e-08
ENSG00000232295	93.7845637219183	143.393763852806	44.1753635910302	0.308070326101323	-1.69866836884955	0.00906389057317005	0.0457644479817892
ENSG00000232336	57.3061450314648	93.6413257567149	20.9709643062146	0.223949886834134	-2.15875215771306	0.00524612752294631	0.02874440705281
ENSG00000232445	171.979256222414	88.2123952241941	255.746117220635	2.8992084000287	1.53565904049892	7.41069026656479e-09	1.64408327463926e-07
ENSG00000232536	119.461159848623	183.404001664886	55.5183180323608	0.302710505378195	-1.72398935102676	2.64514406935825e-05	0.000276849415504159
ENSG00000232586	67.9595777463557	90.7228241425213	45.1963313501901	0.498180383793925	-1.00525987933107	0.000951241699016842	0.00657472109623703
ENSG00000232759	70.4979407154229	133.627556568558	7.36832486228793	0.0551407587738656	-4.18073706983755	5.87997756128397e-14	2.86739761550347e-12
ENSG00000232810	151.049352803649	271.275766578652	30.8229390286462	0.113622161748494	-3.13768383815788	2.87771570646145e-06	3.78905391542685e-05
ENSG00000232859	102.090105462982	177.002205859065	27.1780050668982	0.153546137659653	-2.70325587205157	3.39485334316169e-16	2.25622099832458e-14
ENSG00000232931	96.597836007338	57.5601745241004	135.635497490576	2.35641220013649	1.23659192757118	5.13951875162667e-06	6.41574570005291e-05
ENSG00000233030	61.1645073657768	115.322338985347	7.00667574620679	0.0607573156064506	-4.04079806000737	0.00104018456221114	0.00711911013429694
ENSG00000233056	150.596416989463	276.747669856754	24.4451641221719	0.0883301533661506	-3.50095017335304	5.43432056859427e-07	8.36934325406479e-06
ENSG00000233184	614.094252331819	841.627512773978	386.56099188966	0.459301752880639	-1.12248580541216	5.62418107134226e-05	0.00054217316963118
ENSG00000233237	1448.42609552728	2009.0241416855	887.828049369059	0.441920050111595	-1.17814270658412	6.60626131709964e-08	1.21361950440879e-06
ENSG00000233264	201.782283618621	285.986733881997	117.577833355244	0.411130375731901	-1.28233212775602	0.00062038463399464	0.00452473466998081
ENSG00000233396	71.2654050562293	101.341061840098	41.1897482723609	0.406446780055973	-1.29886163600867	3.28523674691096e-05	0.000336630103027629
ENSG00000233560	107.903835136548	67.8866349293117	147.921035343785	2.17894193014296	1.12362774844505	0.00078738465471924	0.00557107684763526
ENSG00000233930	176.871999570025	294.773709710153	58.9702894298982	0.200052743807726	-2.32154767889741	6.63283359689134e-12	2.41251681572037e-10
ENSG00000234127	9546.77113317605	13581.5920221254	5511.95024422667	0.405839774545377	-1.30101783076033	8.1979715470932e-16	5.20123262836299e-14
ENSG00000234231	61.0683470223778	95.7898381551977	26.3468558895579	0.275048547914561	-1.86224180841745	0.00928386142185607	0.0466863376061339
ENSG00000234327	630.485039999539	384.598904225268	876.371175773809	2.27866269546233	1.1881873819972	8.31100029586201e-10	2.14725264570924e-08
ENSG00000234362	126.655574426635	191.63068521328	61.6804636399898	0.321871539369288	-1.63544307888583	3.5411667654274e-06	4.55540311617753e-05
ENSG00000234424	325.871386407124	570.252628969647	81.4901438446001	0.142901829302987	-2.80690371022791	5.08376552667846e-12	1.8824614804022e-10
ENSG00000234602	302.592354914601	200.436705104379	404.748004724823	2.01933076336516	1.01387724131968	4.01110631085452e-06	5.10445625687776e-05
ENSG00000234614	177.888390550024	265.080672806369	90.6961082936798	0.342145307439784	-1.54731893410034	0.00083101645341683	0.00585153484853301
ENSG00000234684	188.88569107372	278.993010114973	98.7783720324675	0.35405321442197	-1.49796188030525	1.15716871944851e-09	2.92341860970033e-08
ENSG00000234745	13919.0345149741	22322.5963984097	5515.47263153847	0.247080246988268	-2.0169484169247	5.4092275783349e-09	1.22208033636522e-07
ENSG00000235530	101.126063327357	142.853064537261	59.3990621174539	0.415805305331483	-1.26601992897922	0.000657422105712263	0.00476012054165928
ENSG00000235552	98.8260641376468	43.2382279096247	154.413900365669	3.57123563640074	1.83642332861769	1.71052490260868e-07	2.91120363817321e-06
ENSG00000235609	146.461114035571	224.773248013118	68.1489800580227	0.303189906541037	-1.7217063691672	0.000715765253269792	0.005124432900969
ENSG00000235643	55.9664280003056	105.006172888637	6.92668311197473	0.0659645325739161	-3.92216565671725	0.000150134927731979	0.00130282060384679
ENSG00000235999	174.765267803222	250.281055225766	99.2494803806775	0.396552109352222	-1.33441763762292	4.21162683807214e-06	5.33756052035905e-05
ENSG00000236054	240.160262366395	371.264037374247	109.056487358544	0.293743741327176	-1.76736998177121	4.61742013205898e-11	1.45875395157687e-09
ENSG00000236078	112.040579637309	205.148035298882	18.9331239757353	0.0922900575096976	-3.43768095635731	3.79265371353058e-07	6.01565708345616e-06
ENSG00000236519	59.1753256067324	37.6787874834476	80.6718637300173	2.14104192618875	1.09831304706035	0.00234096951193719	0.014357048200989
ENSG00000236603	53.7971617471997	34.4791401045602	73.1151833898392	2.12056284374009	1.08444723842066	0.00405674050125966	0.0231423733712015
ENSG00000236671	83.8119334528327	154.853400436039	12.7704664696263	0.0824681048893145	-3.60001993484247	6.7030376900172e-06	8.11086011637905e-05
ENSG00000236751	51.5925897459988	81.3613494885029	21.8238300034948	0.268233382812544	-1.89843929679096	0.00291506330912019	0.017373506311241
ENSG00000236778	69.422533951003	94.3379610997609	44.5071068022451	0.471783641318891	-1.08380269961917	0.00070798260987503	0.00507816617446726
ENSG00000236882	53.7747906230401	92.4362931572347	15.1132880888454	0.163499504065331	-2.61264183521032	6.48101842956572e-05	0.000617040278762893
ENSG00000237036	220.38719374949	313.417260293794	127.357127205186	0.406350074931428	-1.2992049345916	4.44727785355636e-07	6.9606910901212e-06
ENSG00000237248	523.865535057143	767.667747949646	280.06332216464	0.364823614008348	-1.45472898076256	5.40851757777696e-11	1.68106559985631e-09
ENSG00000237330	248.41999463281	360.49662209804	136.34336716758	0.378209832796992	-1.40274122355354	3.50480068644753e-06	4.51617344734828e-05
ENSG00000237517	169.048160021962	109.483752044102	228.612567999822	2.08809584738869	1.06218793574816	5.82535783592734e-06	7.14151736929562e-05
ENSG00000237596	62.1497425634165	114.74883581227	9.55064931456286	0.0832309037992141	-3.58673688641266	1.05112626782188e-06	1.52711078315143e-05
ENSG00000238000	105.116525032195	144.220987407107	66.0120626572825	0.45771467692801	-1.12747954122327	0.000904068583730494	0.00629106612165785
ENSG00000238045	81.2849805948703	144.866268684044	17.7036925056963	0.12220714087907	-3.03259950686798	1.08834744630782e-09	2.76544502645234e-08
ENSG00000238105	1457.79685061217	850.655523159154	2064.93817806518	2.42746696147512	1.27945166028283	2.13772492583008e-12	8.44415066658761e-11
ENSG00000238298	63.6684862994801	30.8682997069438	96.4686728920163	3.12516963382715	1.64393450121124	7.71642986117221e-05	0.000719522009873121
ENSG00000238363	56.7047364122605	35.4730095316303	77.9364632928907	2.19706374852117	1.1355767306356	0.00237486472229075	0.0145368932503698
ENSG00000239911	65.0646719571817	30.0538323503916	100.075511563972	3.32987521848168	1.73546811571977	1.97797613288428e-05	0.000213575991542201
ENSG00000240038	160.951017355942	61.6251415272285	260.276893184655	4.22355043305911	2.07845627823005	1.38424897745755e-14	7.47275882199055e-13
ENSG00000240065	996.059229572245	1794.33965164215	197.778807502338	0.110223729003221	-3.1814932536454	8.12728447476381e-49	4.5469940104174e-46
ENSG00000240303	132.663656227319	189.887368084648	75.4399443699896	0.397287850850405	-1.3317434187175	1.3073163442459e-06	1.85722212505958e-05
ENSG00000240364	282.884777187451	398.368022545321	167.401531829581	0.42021829653894	-1.25078911576234	3.94550647155689e-06	5.02721240729925e-05
ENSG00000240541	160.285640502688	241.047832314206	79.5234486911704	0.329907338007137	-1.5998672272944	0.000104448910761996	0.000941968767015642
ENSG00000240875	141.186640187694	243.536590701093	38.8366896742953	0.159469628619224	-2.64864640953458	1.44436574012967e-14	7.78363891235203e-13
ENSG00000241288	82.1043742121956	43.3799494469703	120.828798977421	2.78536052987171	1.47786407837109	1.41306188682167e-05	0.000158113917525053
ENSG00000241547	71.5811231007476	44.1572772275691	99.0049689739261	2.24209858917917	1.16484971747995	0.00011956021484445	0.0010642138764763
ENSG00000241634	71.2642374103966	44.2809503547573	98.2475244660358	2.21873116269919	1.14973487089811	0.00264689240696536	0.0159951936871035
ENSG00000241973	3036.87369201214	4079.86775573412	1993.87962829016	0.488711827849771	-1.03294407363874	8.53521833800998e-10	2.19964157017508e-08
ENSG00000242220	60.8864224712967	26.0192073155478	95.7536376270457	3.68011355864128	1.87975028474993	4.77900423547816e-05	0.000470424629974083
ENSG00000242265	4805.50603585251	1565.83947962664	8045.17259207839	5.13792933232001	2.36118704737914	1.50078748219452e-45	7.69678860243462e-43
ENSG00000242588	1296.40494189229	1805.99093675118	786.818947033412	0.435671592266588	-1.19868704872688	5.21797066451129e-10	1.38774568122452e-08
ENSG00000242599	172.012943749911	234.872370664937	109.153516834885	0.464735449835434	-1.10551839763688	0.00037408107169587	0.00288709522376564
ENSG00000242689	178.330977208705	89.388622465395	267.273331952015	2.99001511132454	1.58015277572033	3.04121092785535e-09	7.1874885914775e-08
ENSG00000243137	875.258528905036	1179.06449687233	571.452560937747	0.484666074208514	-1.04493699501996	0.00116369948640647	0.00785956911681594
ENSG00000243199	121.088456001376	44.0091815633765	198.167730439375	4.50287243251726	2.1708456063536	1.32616979390917e-12	5.36941720110253e-11
ENSG00000243302	343.316831265457	458.046978830383	228.586683700531	0.499046373549334	-1.00275421162723	6.49788097164224e-05	0.000618072010443287
ENSG00000243649	3245.33007708414	5493.07476717786	997.585386990417	0.181607829726108	-2.46110169146822	5.86631184061263e-11	1.81419378540192e-09
ENSG00000243660	223.152543543656	119.201945327878	327.103141759434	2.74410909033155	1.45633783608505	7.70011691582479e-07	1.15075423806141e-05
ENSG00000243701	441.52309528059	743.146510757979	139.8996798032	0.18825316109001	-2.40925400448901	1.65440526360818e-27	3.04836553092738e-25
ENSG00000243753	146.747438917184	217.994097857685	75.500779976682	0.346343230017043	-1.52972562118785	2.30331184192789e-05	0.00024575315079044
ENSG00000243885	94.1536881628964	152.077616011977	36.2297603138158	0.238232037454891	-2.06956065494603	2.45374105283516e-06	3.28278547551265e-05
ENSG00000243926	52.9551031182852	31.9638736693909	73.9463325671795	2.3134346397443	1.21003633977254	0.00237096590802349	0.0145186180549669
ENSG00000244122	197.423800529481	373.668684940348	21.1789161186137	0.0566783275456832	-4.14105900168724	2.17058022548727e-20	2.15454593930544e-18
ENSG00000244313	166.43764076345	82.6344045894397	250.24087693746	3.02828922384999	1.59850299987043	1.8790842183072e-05	0.00020373960705261
ENSG00000244468	117.283365537076	229.084596832582	5.48213424157043	0.0239306104267536	-5.38499899187791	1.15812102415197e-22	1.38126131915428e-20
ENSG00000244486	72.1511379564526	111.091180805016	33.2110951078893	0.298953480080299	-1.74200708965785	0.000946683184243185	0.00654762604233469
ENSG00000244560	248.130284327332	341.603765169195	154.656803485469	0.452737408818864	-1.14325357626781	2.896900593818e-05	0.000300744022174
ENSG00000244731	316.242397892537	524.117021075996	108.367774709079	0.206762555596083	-2.27395315559378	2.54933612670739e-18	2.10875327835788e-16
ENSG00000245025	140.364647103828	202.303734518997	78.4255596886588	0.387662441699979	-1.36712712713884	5.01502301200789e-07	7.78201074646973e-06
ENSG00000245060	75.8457389839259	125.345645875254	26.3458320925978	0.210185458845675	-2.25026523137646	1.19799957053394e-12	4.88260195826487e-11
ENSG00000245213	126.462285195868	80.8715415994448	172.053028792291	2.12748545890798	1.08914927130817	5.83920530306801e-05	0.00056079334076375
ENSG00000245556	651.406117544321	950.092847433555	352.719387655088	0.371247282418633	-1.42954762966221	2.89088896858894e-13	1.26898066265977e-11
ENSG00000245571	146.284569241586	248.249802668826	44.3193358143457	0.178527174394049	-2.48578440506072	7.82360980271802e-15	4.33766301332318e-13
ENSG00000245694	1136.34525542797	632.73286618616	1639.95764466978	2.59186416940017	1.37399011356685	1.43819314649455e-12	5.77736831733469e-11
ENSG00000246334	344.683882138086	222.198449929362	467.169314346809	2.10248682875746	1.07209676259894	4.87755324410993e-07	7.58399145399224e-06
ENSG00000246898	103.977712478817	151.426376144961	56.5290488126742	0.373310451268799	-1.4215521957224	0.000696740024610448	0.00500335759563316
ENSG00000247095	204.046733524875	94.8972889414815	313.196178108269	3.30037013282225	1.72262783018106	4.45109809958239e-09	1.019841694879e-07
ENSG00000247317	69.5837145796315	95.7767838970783	43.3906452621847	0.453039280467094	-1.14229195128638	0.00176892973025382	0.0112835275144362
ENSG00000247400	257.690588960653	387.157731466091	128.223446455215	0.331191749599466	-1.59426136093959	4.73409458286921e-08	8.95896829086522e-07
ENSG00000247572	220.905395164579	311.675487719221	130.135302609936	0.41753460807021	-1.26003231209831	2.70658657191209e-09	6.44615908702065e-08
ENSG00000247796	141.045906243828	191.394095907025	90.6977165806306	0.473879385624776	-1.0774081916796	0.000212915561770226	0.00176831977091272
ENSG00000247853	73.4708761575292	126.26377785801	20.6779744570482	0.163768064031013	-2.61027404655412	0.00014845516196012	0.00128969898042768
ENSG00000248015	249.821989535446	48.6656609909396	450.978318079952	9.26686926463227	3.21208201854145	1.20106858366202e-30	2.75806577521372e-28
ENSG00000248019	139.853526298856	219.132229028945	60.5748235687666	0.276430463182872	-1.85501148255796	0.00163446473321865	0.0105372122995749
ENSG00000248109	574.906441399851	946.969525559053	202.843357240649	0.214202624018865	-2.22295194142937	3.47574439863809e-13	1.51062331766233e-11
ENSG00000248161	76.4525047414	102.158908421085	50.7461010617151	0.496736915517408	-1.00944612875467	0.00210309092461337	0.013110658598314
ENSG00000248367	123.146825258064	171.421259480698	74.8723910354296	0.436774244117956	-1.19504030955187	0.000176727472279875	0.00150181746741895
ENSG00000248487	105.241529099875	54.4177535397487	156.065304660001	2.86791156393484	1.52000053720587	1.5933877377481e-08	3.30614525139897e-07
ENSG00000248508	334.590803538196	465.530134108495	203.651472967896	0.437461418814262	-1.19277230843319	1.95082249011158e-07	3.2802913460995e-06
ENSG00000248596	74.377440377668	138.401452472859	10.3534282824771	0.0748072227385582	-3.74067861877891	6.36329129580498e-12	2.32271454879259e-10
ENSG00000248734	54.0355479149433	82.5141498454855	25.5569459844011	0.309728040975501	-1.69092609274343	0.0019256918838882	0.0121350532375842
ENSG00000248932	118.38576934514	189.845273515456	46.9262651748252	0.247181635370052	-2.01635653426947	8.78834732035591e-11	2.65383940524702e-09
ENSG00000249306	512.826518069018	782.49882857177	243.154207566267	0.310740666551637	-1.6862170359407	0.000400870606748	0.00307074668664244
ENSG00000249348	64.4262848635117	100.246028834869	28.6065408921539	0.285363332838612	-1.80912812423052	0.00118634881103284	0.00798624792480672
ENSG00000249459	131.781802725785	85.2679265189373	178.295678932632	2.09100521393626	1.06419665930225	5.10407409786883e-05	0.000497804957418453
ENSG00000249740	281.611300808611	376.497853894889	186.724747722334	0.495951692129602	-1.01172849225742	0.0012392588385779	0.00827364584983307
ENSG00000249790	158.09377806699	306.79374810549	9.39380802848978	0.03061929418868	-5.0294151623984	2.45187768045644e-09	5.89888413646012e-08
ENSG00000249863	51.3159583222645	25.6065951632106	77.0253214813184	3.00802668181289	1.58881736407287	0.000177335476709721	0.00150615234718046
ENSG00000250132	132.110552828085	181.038830143535	83.1822755126361	0.459472011869972	-1.12195111055731	0.000197621358217017	0.00165921059036721
ENSG00000250159	175.686296708354	270.859618566684	80.512974850024	0.297249827331505	-1.75025212295867	7.09472320013159e-05	0.000667211881391348
ENSG00000250303	184.826508999693	291.086630069802	78.5663879295834	0.269907236587071	-1.8894644369106	2.77289489580865e-18	2.27532663570474e-16
ENSG00000250337	2862.89735591997	4105.05623417239	1620.73847766756	0.394815170660946	-1.34075066888025	1.86818033337584e-13	8.45379074092765e-12
ENSG00000250802	77.9252333671066	49.1511331615754	106.699333572638	2.17084178348204	1.1182545824691	3.72265606428274e-05	0.000376437232185489
ENSG00000250903	256.037029485946	382.467483742955	129.606575228936	0.338869526791042	-1.56119818814548	0.00028925433169248	0.00230526937076128
ENSG00000251095	72.4667931175923	137.25106690227	7.68251933291416	0.0559742048372162	-4.15909406130254	1.31724462443276e-07	2.29648353192184e-06
ENSG00000251136	667.613249285078	1009.39307733825	325.833421231907	0.322801323435983	-1.63128160143085	3.41517077265017e-14	1.71993813167297e-12
ENSG00000251257	107.764560760276	167.503431647775	48.025689872777	0.286714662501752	-1.80231240943114	2.59153123799457e-05	0.000272349753156868
ENSG00000251432	142.601957167302	198.878670318746	86.3252440158585	0.434059840995033	-1.20403414356446	2.92576092904522e-05	0.000303535365973197
ENSG00000251602	152.308305332662	84.2995223845104	220.317088280813	2.61350339893853	1.38598503556663	7.50821622279411e-08	1.36143383259633e-06
ENSG00000253598	263.87697000552	95.6818378105715	432.072102200467	4.51571700635467	2.17495507727092	9.85957277664493e-14	4.6603519801865e-12
ENSG00000253669	551.0402025767	873.60084173428	228.47956341912	0.261537709791511	-1.93490911856077	4.05266709585089e-15	2.34180029270707e-13
ENSG00000253719	5433.87002540451	7928.68299563786	2939.05705517115	0.37068666470688	-1.43172787912954	7.34878403429823e-18	5.82807818348945e-16
ENSG00000253741	106.058888577864	33.4480919427378	178.66968521299	5.34170037318924	2.41729905455085	1.13206588421581e-15	7.00901394833093e-14
ENSG00000253846	59.9093888247581	34.1662332379741	85.6525444115422	2.5069355411513	1.32592490177341	0.00101004477155829	0.00693287701664512
ENSG00000253878	76.9928932653097	125.064539269359	28.9212472612602	0.231250580142231	-2.11247110994049	8.33004176563559e-06	9.84346064402353e-05
ENSG00000253981	1623.65929111276	2323.09384123714	924.224740988377	0.397842189834307	-1.32973181761655	5.30339492098969e-08	9.96280617300207e-07
ENSG00000253982	71.0565817841113	42.967878251852	99.1452853163706	2.30742799854441	1.20628563042204	9.44419522586064e-06	0.000110329282951768
ENSG00000254143	59.1476256686959	110.943963317213	7.35128802017926	0.066261271009044	-3.91569031263322	2.44678849840823e-11	8.0610416364582e-10
ENSG00000254416	164.162973428224	270.08824143211	58.2377054243388	0.215624734773867	-2.21340541267458	4.89239733609155e-19	4.37627786130445e-17
ENSG00000254470	2832.98875377209	3886.14760306593	1779.82990447825	0.457993387352058	-1.12660132648493	1.59465739741896e-10	4.5773510052219e-09
ENSG00000254554	117.228395150489	177.870489170973	56.5863011300063	0.318132037493945	-1.65230242905756	0.00622764046460024	0.0332230798779844
ENSG00000254667	478.641119533928	290.696605784093	666.585633283762	2.2930630080313	1.19727599736328	2.98122944577631e-09	7.05657009815253e-08
ENSG00000254780	211.106290633591	292.19741417519	130.015167091992	0.444956597097192	-1.16826347837352	0.000371843609037776	0.00287270893640507
ENSG00000254858	1287.97728683103	855.737457198454	1720.2171164636	2.01021598621534	1.00735051906651	1.02207128022819e-08	2.2101303839706e-07
ENSG00000254876	80.3481728009481	117.006422525763	43.6899230761332	0.373397648889858	-1.42121525126974	0.00191245004438503	0.0120664343481181
ENSG00000254911	963.433726410592	1399.78489891714	527.082553904045	0.376545392304054	-1.40910430355039	2.07315731211708e-13	9.27225634464458e-12
ENSG00000254986	2461.54024302028	1527.63295276344	3395.44753327712	2.22268544753166	1.15230379389096	8.00482664688353e-12	2.86414559013085e-10
ENSG00000255090	246.551117034601	374.036858110642	119.065375958559	0.318325248907259	-1.65142650175702	1.61956092536284e-09	4.01252087233012e-08
ENSG00000255103	1352.79523807915	630.035782894078	2075.55469326422	3.29434414618505	1.71999127517965	8.89774857540861e-24	1.19560096687292e-21
ENSG00000255120	262.657429365631	401.944718269396	123.370140461866	0.30693310511218	-1.70400383485878	0.0022995908345071	0.0141267138288317
ENSG00000255517	97.5698983754604	137.20129654902	57.938500201901	0.422288284872006	-1.24369987046067	0.000229364457782422	0.00188760998406604
ENSG00000255624	196.556138485104	128.969117050168	264.14315992004	2.04811171822856	1.03429441208519	8.54691022986799e-05	0.000786709466596673
ENSG00000255860	162.500867195964	282.082124886443	42.9196095054854	0.152152886407685	-2.71640639221097	0.0091369305660723	0.0460528239883064
ENSG00000255867	135.480147981571	227.54076859305	43.4195273700907	0.19082086976574	-2.38970912972315	0.00170599096533116	0.0109250880320926
ENSG00000255910	208.64129038962	403.255336427108	14.0272443521312	0.0347850185354379	-4.84539010031941	2.95213420304868e-26	4.99121547044017e-24
ENSG00000255994	149.376323950556	272.690080577313	26.0625673237979	0.0955757806394009	-3.38721111108945	0.000237807420715035	0.00194773043501461
ENSG00000256006	64.3346357839217	38.8027041645529	89.8665674032904	2.31598723177096	1.21162729965206	0.00889055729182441	0.0449849133930942
ENSG00000256018	7732.25932800857	3981.63703914992	11482.8816168672	2.88395991496976	1.52805111226381	0.00039508550394283	0.00303474189760979
ENSG00000256087	1351.32745267186	1806.95905156399	895.695853779737	0.495692391592648	-1.01248297990764	9.39180308204762e-10	2.40365390153482e-08
ENSG00000256316	6367.85761285493	3565.00066380766	9170.7145619022	2.57242997315666	1.36313180452267	0.000869414674185522	0.00608797116001943
ENSG00000256325	57.2266171663702	101.917481597988	12.5357527347521	0.122999043326042	-3.02328100041343	0.000169871990804291	0.00144996699834641
ENSG00000256433	175.129134947722	79.9251060568292	270.333163838614	3.38233099930326	1.75801785066649	2.9656806535435e-06	3.88823857648858e-05
ENSG00000256683	726.993213628872	1046.58140644308	407.405020814668	0.389272175395586	-1.36114886824334	4.49125481815756e-13	1.91945002791009e-11
ENSG00000256982	266.412145684973	386.363233451724	146.461057918223	0.379076074629972	-1.39944069114045	7.61346725151812e-05	0.000710782769406748
ENSG00000257261	209.927013963534	370.527761407202	49.3262665198657	0.13312434764006	-2.90915363928602	3.96640392153358e-24	5.44867031560312e-22
ENSG00000257433	56.683113101044	76.6814431767215	36.6847830253666	0.47840496351669	-1.06369573711605	0.00186449734988171	0.011809890480282
ENSG00000257497	51.9857320056116	17.2478651111552	86.7235989000679	5.02807729195299	2.33000682713714	0.000131663452218581	0.00115887187878088
ENSG00000257612	59.8428855357358	86.0975257008327	33.5882453706389	0.390118590484814	-1.35801534553489	0.00568433421391774	0.0307527922903007
ENSG00000258297	163.962416334104	233.677091416739	94.2477412514688	0.403324693405172	-1.30998635796927	5.88156442763298e-07	8.97726284735588e-06
ENSG00000258498	75.4047956079924	46.3875639780425	104.422027237942	2.25107805375101	1.17061608158425	0.00161225646985905	0.0104049378846545
ENSG00000258839	882.211892488653	560.694354324516	1203.72943065279	2.14685491546095	1.10222469710376	4.42852942759215e-09	1.01618403442534e-07
ENSG00000259065	53.6302185283462	74.0782240567092	33.1822129999832	0.447934780058729	-1.1586394057641	0.00434352445694435	0.024492320151115
ENSG00000259172	114.855880076417	153.877116779505	75.8346433733279	0.492825996226544	-1.02084973569317	0.00505155727054331	0.0278070606032
ENSG00000259230	126.057151200273	184.00093172218	68.1133706783652	0.370179487901769	-1.43370313896106	0.00658194667034399	0.0348354112475327
ENSG00000259256	259.711207992766	361.304793645343	158.117622340189	0.437629461665536	-1.1922182297733	7.24500124845264e-05	0.000679061630874615
ENSG00000259330	67.186219658279	37.427027193051	96.945412123507	2.59025146783516	1.37309216501138	0.000236668806451946	0.00193994028858093
ENSG00000259527	178.011194652424	60.9324263658365	295.089962939012	4.84290517445179	2.2758727548108	2.30038532617305e-15	1.36650881991643e-13
ENSG00000259583	233.064557738959	140.724027626597	325.40508785132	2.31236337773648	1.20936812883555	6.23850175253342e-07	9.50792161600821e-06
ENSG00000259673	139.298605517095	75.2475753726431	203.349635661547	2.70240781386661	1.43424540473296	1.47501713156328e-09	3.68407079182902e-08
ENSG00000259780	115.45228244072	72.0630598190989	158.841505062342	2.2042015071395	1.14025612048893	0.000137027998698747	0.00120127878859235
ENSG00000259972	69.9548992570733	45.8561162153592	94.0536822987874	2.05106079758418	1.03637025684614	0.00011783541017402	0.00105068484684577
ENSG00000259994	80.6448762650908	52.0427895083167	109.246963021865	2.09917577543392	1.06982297641057	2.39124323394391e-05	0.000253814920840593
ENSG00000260023	84.1546472831498	35.5912650259585	132.718029540341	3.72894948925089	1.89876925511617	8.8343159670091e-07	1.30629859020104e-05
ENSG00000260054	466.591587211918	648.234811532348	284.948362891488	0.439575841689071	-1.18581599438977	1.19931285309258e-11	4.15118737936014e-10
ENSG00000260065	71.0384977167745	45.0856643600274	96.9913310735217	2.15126764682908	1.10518702672841	0.000123674649697066	0.00109450464360898
ENSG00000260103	419.874930161487	780.91732774312	58.832532579854	0.0753377220478412	-3.73048377793841	1.18282053212465e-17	9.14486698341898e-16
ENSG00000260177	532.281241429281	909.619270621901	154.94321223666	0.170338533099377	-2.55352326396312	1.60955167810938e-24	2.29294049477332e-22
ENSG00000260196	51.3089106133991	23.0458940932127	79.5719271335854	3.45275938576062	1.78774979985447	5.39241025086296e-07	8.30895622580391e-06
ENSG00000260257	228.75843870631	317.295910142338	140.220967270282	0.441924912323576	-1.1781268334629	1.05126287365858e-05	0.000121610563478752
ENSG00000260274	139.806545991583	221.782882033412	57.8302099497537	0.26075145845134	-1.93925277274776	1.08190499708546e-06	1.56738694281152e-05
ENSG00000260276	142.461460040296	211.055483759174	73.8674363214183	0.349990604393417	-1.5146119019068	1.78365506575221e-07	3.02562569064285e-06
ENSG00000260328	213.449213200742	357.087732478771	69.8106939227125	0.195500118242967	-2.35475861477934	3.9295727567605e-08	7.54316177780893e-07
ENSG00000260329	147.345290818828	218.901857214342	75.7887244233132	0.346222391110657	-1.53022906429112	6.19617273430707e-08	1.14511970695113e-06
ENSG00000260336	875.445241878149	1210.85364140879	540.036842347506	0.445996794227905	-1.16489475462547	0.000186231321189802	0.00157431977591522
ENSG00000260361	104.115891970409	142.269808012902	65.9619759279166	0.463640015047568	-1.10892300951924	0.00238291214846456	0.0145803519030429
ENSG00000260430	53.3691389955063	82.1357606842876	24.6025173067251	0.299534783652786	-1.73920454833558	3.64428365769104e-05	0.000369483533544682
ENSG00000260456	53.6117980878047	83.5945919825893	23.6290041930201	0.282661875997211	-1.82285078200036	0.000250012020071989	0.00203899280933877
ENSG00000260482	439.564769922932	606.917569739786	272.211970106079	0.448515554134953	-1.15677007744793	1.17496817049134e-08	2.51600177969305e-07
ENSG00000260498	304.69948261993	510.222238323183	99.176726916677	0.194379467352532	-2.3630522623282	3.99881194701034e-17	2.90206232126074e-15
ENSG00000260604	145.031317350529	240.359217918442	49.7034167826153	0.206788061689735	-2.27377519665316	0.00011740675352979	0.00104746976308065
ENSG00000260682	55.2127025976135	78.3323073228383	32.0930978723887	0.409704488087149	-1.28734439805253	0.00217755941495048	0.0134827937518636
ENSG00000260766	72.5353686859701	35.4998547990826	109.570882572858	3.08651635881308	1.62597943779407	1.14489961548836e-07	2.01755194046917e-06
ENSG00000260804	200.441662314773	116.802597918241	284.080726711306	2.43214390582439	1.28222859312239	6.51047171453102e-08	1.19745203304145e-06
ENSG00000260822	397.809018471572	90.3028342664972	705.315202676646	7.8105544350375	2.96542496223262	1.12003240444831e-31	2.75716136938231e-29
ENSG00000260868	100.54659634734	169.56552797142	31.5276647232596	0.185932041143254	-2.42715268764619	2.6528957430192e-08	5.27681027203903e-07
[truncated: 108 more rows]

## Sheet: Supplementary Table 2
Table 2: ERG-regulated exons identified by rMATS software between HeLa_siCTRL and HeLa_siERG
ID	GeneID	geneSymbol	chr	strand	exonStart_0base	exonEnd	upstreamES	upstreamEE	downstreamES	downstreamEE	ID.1	IC_siCTRL	SC_siCTRL	IC_siERG	SC_siERG	IncFormLen	SkipFormLen	PValue	FDR	IncLevel_siCTRL	IncLevel_siERG	IncLevelDifference
12696	ENSG00000136238	RAC1	chr7	+	6438292	6438349	6431554	6431672	6439756	6439819	12696	70,170,73	88,164,91	8,22,26	106,255,328	95	56	0	0	0.319,0.379,0.321	0.043,0.048,0.045	0.294
13234	ENSG00000134283	PPHLN1	chr12	+	42778741	42778798	42768664	42768876	42781257	42781337	13234	164,339,180	23,35,14	88,173,227	49,81,113	100	61	0	0	0.813,0.855,0.887	0.523,0.566,0.551	0.305
16566	ENSG00000125944	HNRNPR	chr1	-	23667344	23667510	23664982	23665101	23670703	23670755	16566	324,615,396	38,72,38	124,290,388	46,119,182	197	45	0	0	0.661,0.661,0.704	0.381,0.358,0.327	0.32
16568	ENSG00000125944	HNRNPR	chr1	-	23667344	23667513	23664982	23665101	23670703	23670815	16568	294,578,378	38,72,38	119,272,381	46,119,182	216	61	0	0	0.686,0.694,0.737	0.422,0.392,0.372	0.31
19405	ENSG00000112081	SRSF3	chr6	+	36567597	36568053	36566625	36566760	36568928	36568967	19405	325,890,407	237,502,265	442,1069,1553	118,200,337	474	32	0	0	0.085,0.107,0.094	0.202,0.265,0.237	-0.139
20393	ENSG00000138326	RPS24	chr10	+	79799961	79799983	79796951	79797062	79800372	79800428	20393	118,213,97	2417,4138,2593	251,403,433	1725,2837,3686	18	49	0	0	0.117,0.123,0.092	0.284,0.279,0.242	-0.158
2074	ENSG00000010244	ZNF207	chr17	+	30693683	30693776	30692348	30692506	30694790	30695033	2074	64,140,71	201,390,202	145,251,298	89,224,264	140	61	0	0	0.122,0.135,0.133	0.415,0.328,0.33	-0.228
24988	ENSG00000140105	WARS	chr14	-	100841619	100841687	100835423	100835595	100842596	100842644	24988	109,249,146	44,77,40	343,777,785	27,62,73	102	41	0	0	0.499,0.565,0.595	0.836,0.834,0.812	-0.274
26309	ENSG00000047849	MAP4	chr3	-	47950527	47953911	47918906	47919013	47956306	47956429	26309	829,2096,1027	39,109,60	213,516,880	63,114,138	3431	61	0	0	0.274,0.255,0.233	0.057,0.074,0.102	0.176
28713	ENSG00000005893	LAMP2	chrX	-	119572930	119573148	119565102	119565317	119575584	119575749	28713	184,494,221	61,148,75	76,243,332	115,224,266	265	61	0	0	0.41,0.434,0.404	0.132,0.2,0.223	0.231
29526	ENSG00000028310	BRD9	chr5	-	869359	869519	865528	865696	870587	870690	29526	46,194,70	51,124,51	25,78,91	165,311,347	207	61	0	0	0.21,0.316,0.288	0.043,0.069,0.072	0.21
29527	ENSG00000028310	BRD9	chr5	-	868721	868919	865528	865696	870587	870668	29527	56,173,77	51,124,51	32,67,75	165,311,347	245	61	0	0	0.215,0.258,0.273	0.046,0.051,0.051	0.199
29531	ENSG00000028310	BRD9	chr5	-	869359	869509	865528	865696	870587	870690	29531	50,209,76	51,124,51	22,77,84	165,311,347	197	61	0	0	0.233,0.343,0.316	0.04,0.071,0.07	0.237
34015	ENSG00000138674	SEC31A	chr4	-	83782783	83782861	83778841	83778917	83784470	83784545	34015	60,143,62	87,220,87	148,320,390	54,156,165	125	61	0	0	0.252,0.241,0.258	0.572,0.5,0.536	-0.286
34017	ENSG00000138674	SEC31A	chr4	-	83783686	83783725	83778841	83778917	83784470	83784545	34017	23,79,25	87,220,87	88,181,210	54,156,165	64	61	0	0	0.201,0.255,0.215	0.608,0.525,0.548	-0.337
34203	ENSG00000077254	USP33	chr1	-	78211105	78211284	78207301	78207433	78225327	78225537	34203	285,617,304	42,119,58	163,346,349	69,213,226	226	61	0	0	0.647,0.583,0.586	0.389,0.305,0.294	0.276
34210	ENSG00000077254	USP33	chr1	-	78212083	78212241	78207301	78207433	78225327	78225374	34210	106,262,106	42,119,58	5,15,16	69,213,226	184	40	0	0	0.354,0.324,0.284	0.016,0.015,0.015	0.305
34211	ENSG00000077254	USP33	chr1	-	78212083	78212241	78211105	78211284	78225327	78225374	34211	115,300,121	32,56,17	5,18,16	41,68,71	184	40	0	0	0.439,0.538,0.607	0.026,0.054,0.047	0.486
35488	ENSG00000084234	APLP2	chr11	+	129993506	129993674	129992199	129992408	129996594	129996725	35488	343,818,428	123,304,122	149,323,429	139,346,468	215	61	0	0	0.442,0.433,0.499	0.233,0.209,0.206	0.242
36538	ENSG00000102317	RBM3	chrX	+	48434202	48434471	48433948	48434055	48434701	48434807	36538	101,236,86	288,621,269	125,280,349	118,256,340	316	61	0	0	0.063,0.068,0.058	0.17,0.174,0.165	-0.107
36676	ENSG00000160194	NDUFV3	chr21	+	44323291	44324386	44317036	44317157	44328973	44329215	36676	931,2184,1049	51,89,36	638,1332,1500	144,241,270	1142	61	0	0	0.494,0.567,0.609	0.191,0.228,0.229	0.341
38172	ENSG00000143774	GUK1	chr1	+	228328824	228328989	228327982	228328064	228333211	228333768	38172	269,524,226	135,225,115	96,203,203	130,289,260	212	61	0	0	0.364,0.401,0.361	0.175,0.168,0.183	0.2
38200	ENSG00000132780	NASP	chr1	+	46072992	46074009	46072153	46072263	46078840	46078920	38200	366,1006,596	94,219,101	111,215,374	81,197,286	1064	61	0	0	0.182,0.208,0.253	0.073,0.059,0.07	0.147
4078	ENSG00000153113	CAST	chr5	+	96066483	96066564	96065315	96065429	96071875	96071944	4078	514,1099,513	48,98,56	635,1405,1720	10,31,48	128	61	0	0	0.836,0.842,0.814	0.968,0.956,0.945	-0.126
6007	ENSG00000156976	EIF4A2	chr3	+	186506098	186506205	186505591	186505671	186506913	186507670	6007	273,729,384	40,106,49	203,438,646	331,618,687	154	61	0	0	0.73,0.731,0.756	0.195,0.219,0.271	0.511
6008	ENSG00000156976	EIF4A2	chr3	+	186506098	186506209	186505591	186505671	186506913	186507080	6008	293,867,421	40,106,49	237,500,722	331,618,687	158	61	0	0	0.739,0.759,0.768	0.217,0.238,0.289	0.507
6303	ENSG00000166582	CENPV	chr17	-	16252453	16252647	16251929	16251999	16253244	16253270	6303	91,299,140	64,130,82	48,60,93	3,4,4	199	19	0	0	0.12,0.18,0.14	0.604,0.589,0.689	-0.481
6529	ENSG00000122643	NT5C3A	chr7	-	33075545	33075600	33066428	33066527	33102179	33102408	6529	36,64,27	75,155,73	252,424,522	33,61,120	96	61	0	0	0.234,0.208,0.19	0.829,0.815,0.734	-0.582
13799	ENSG00000136068	FLNB	chr3	+	58127584	58127656	58124008	58124256	58128376	58128479	13799	105,308,173	11,23,10	97,217,253	26,78,89	122	61	1.7763568394e-15	1.16695183982e-12	0.827,0.87,0.896	0.651,0.582,0.587	0.258
28473	ENSG00000108861	DUSP3	chr17	-	41854896	41855181	41852079	41852306	41856167	41856303	28473	4,24,14	68,148,91	14,32,37	15,31,54	332	61	3.21964677141e-15	2.04900332812e-12	0.011,0.029,0.027	0.146,0.159,0.112	-0.117
34747	ENSG00000150995	ITPR1	chr3	+	4695525	4695570	4693806	4693902	4699807	4699962	34747	163,318,161	7,11,4	96,152,163	26,53,26	76	61	3.77475828373e-15	2.32948340752e-12	0.949,0.959,0.97	0.748,0.697,0.834	0.2
24976	ENSG00000140105	WARS	chr14	-	100835423	100835595	100828044	100828258	100842596	100842645	24976	432,1061,499	14,25,21	1112,2408,2567	4,9,17	200	42	4.77395900589e-15	2.85946103397e-12	0.866,0.899,0.833	0.983,0.983,0.969	-0.112
24980	ENSG00000140105	WARS	chr14	-	100841619	100841743	100835423	100835595	100842596	100842622	24980	162,384,204	44,77,40	437,993,989	27,62,73	129	19	5.10702591328e-15	2.9715595064e-12	0.352,0.423,0.429	0.704,0.702,0.666	-0.289
40135	ENSG00000123146	CD97	chr19	+	14507153	14507285	14501735	14501891	14508469	14508616	40135	66,195,88	2,3,3	19,74,87	6,21,31	179	61	6.55031584529e-15	3.70547728304e-12	0.918,0.957,0.909	0.519,0.546,0.489	0.41
24989	ENSG00000140105	WARS	chr14	-	100841619	100841740	100835423	100835595	100842596	100842648	24989	158,375,204	44,77,40	432,984,982	27,62,73	152	45	7.66053886991e-15	4.16494324409e-12	0.515,0.59,0.602	0.826,0.825,0.799	-0.248
11365	ENSG00000073921	PICALM	chr11	-	85701292	85701421	85694908	85695016	85707868	85707972	11365	156,371,167	86,168,75	101,145,232	102,224,270	176	61	1.58761892521e-14	8.29022036203e-12	0.386,0.434,0.436	0.256,0.183,0.229	0.196
23554	ENSG00000119725	ZNF410	chr14	+	74388768	74388909	74387682	74387808	74390097	74390225	23554	59,157,59	51,99,39	105,230,245	24,47,47	188	61	5.14033260401e-14	2.5532408166e-11	0.273,0.34,0.329	0.587,0.614,0.628	-0.296
11368	ENSG00000073921	PICALM	chr11	-	85701292	85701442	85694908	85695016	85707868	85707972	11368	217,556,273	86,168,75	155,230,331	102,224,270	197	61	6.60582699652e-14	3.20303968534e-11	0.439,0.506,0.53	0.32,0.241,0.275	0.213
42594	ENSG00000122359	ANXA11	chr10	-	81940696	81941211	81935862	81935911	81965098	81965278	42594	139,331,171	23,64,31	38,83,101	25,65,54	543	42	1.34781075189e-13	6.23821953687e-11	0.319,0.286,0.299	0.105,0.09,0.126	0.194
34403	ENSG00000126777	KTN1	chr14	+	56130672	56130759	56128239	56128330	56133958	56134048	34403	499,1179,612	121,238,129	172,346,412	76,168,226	134	61	1.51101353651e-13	6.83817570467e-11	0.652,0.693,0.684	0.507,0.484,0.454	0.195
27442	ENSG00000196141	SPATS2L	chr2	+	201242863	201243094	201194153	201194203	201253945	201254006	27442	0,2,1	13,23,15	25,59,57	15,26,34	253	36	1.57429624892e-13	6.96968328462e-11	0.0,0.012,0.009	0.192,0.244,0.193	-0.203
11453	ENSG00000173209	AHSA2	chr2	+	61410681	61410797	61408454	61408540	61411846	61411935	11453	32,131,56	25,63,30	22,36,37	49,76,105	163	61	2.08832950932e-13	9.04868733134e-11	0.324,0.438,0.411	0.144,0.151,0.117	0.254
10616	ENSG00000112130	RNF8	chr6	+	37326958	37327118	37321754	37322051	37328221	37328350	10616	18,27,11	31,45,17	0,1,0	22,44,50	207	61	4.60853577522e-13	1.9552673138e-10	0.146,0.15,0.16	0.0,0.007,0.0	0.15
29528	ENSG00000028310	BRD9	chr5	-	883465	883565	881221	881297	884052	884185	29528	19,89,26	40,138,51	13,36,32	103,200,222	147	61	4.83835194132e-13	2.01087831194e-10	0.165,0.211,0.175	0.05,0.07,0.056	0.125
13797	ENSG00000136068	FLNB	chr3	+	58127584	58127623	58124008	58124256	58128376	58128479	13797	63,182,106	11,23,10	64,128,166	26,78,89	64	61	5.59885471318e-13	2.20444495991e-10	0.845,0.883,0.91	0.701,0.61,0.64	0.229
22417	ENSG00000131051	RBM39	chr20	-	34317383	34317449	34317233	34317287	34319862	34320057	22417	492,1062,584	50,78,48	427,827,1010	10,17,27	104	47	5.62883073485e-13	2.20444495991e-10	0.816,0.86,0.846	0.951,0.956,0.944	-0.11
26432	ENSG00000100503	NIN	chr14	-	51223209	51225348	51221459	51221585	51226574	51227077	26432	450,1132,578	9,24,15	54,108,126	8,15,18	2186	61	5.74207348336e-13	2.20636465073e-10	0.583,0.568,0.518	0.159,0.167,0.163	0.393
23436	ENSG00000243147	MRPL33	chr2	+	27997290	27997397	27995540	27995559	28002299	28002564	23436	358,841,395	8,16,11	145,336,427	14,30,48	105	12	1.08180131519e-12	4.00561523343e-10	0.836,0.857,0.804	0.542,0.561,0.504	0.297
22426	ENSG00000131051	RBM39	chr20	-	34317383	34317473	34317233	34317287	34319862	34320057	22426	208,446,248	50,78,48	175,349,437	10,17,27	123	47	1.50635059981e-12	5.47800535092e-10	0.614,0.686,0.664	0.87,0.887,0.861	-0.218
26110	ENSG00000143164	DCAF6	chr1	+	167988782	167988905	167973770	167974031	167992225	167993288	26110	4,12,3	42,58,26	17,45,45	15,40,44	170	61	1.66111568944e-12	5.93484579218e-10	0.033,0.069,0.04	0.289,0.288,0.268	-0.234
27938	ENSG00000116001	TIA1	chr2	-	70452459	70452525	70451685	70451761	70454866	70454954	27938	0,10,0	57,142,81	9,33,25	28,71,101	118	61	1.96809235575e-12	6.91037945256e-10	0.0,0.035,0.0	0.142,0.194,0.113	-0.138
12662	ENSG00000136243	NUPL2	chr7	+	23236791	23236866	23236298	23236385	23239076	23239161	12662	0,10,0	54,118,48	13,30,16	30,37,46	122	61	2.13917772385e-12	7.38378887224e-10	0.0,0.041,0.0	0.178,0.288,0.148	-0.191
35489	ENSG00000084234	APLP2	chr11	+	130007150	130007186	130005457	130005610	130010292	130010378	35489	63,138,69	115,309,131	25,42,70	107,260,411	58	61	3.36830563441e-12	1.12451711877e-09	0.366,0.32,0.356	0.197,0.145,0.152	0.183
41819	ENSG00000003436	TFPI	chr2	-	188394090	188394212	188368374	188368497	188418926	188419076	41819	19,41,19	76,207,103	28,60,101	60,70,111	169	61	4.60065319174e-12	1.48717940079e-09	0.083,0.067,0.062	0.144,0.236,0.247	-0.138
24448	ENSG00000101166	SLMO2	chr20	-	57612245	57612354	57611744	57611815	57613520	57613689	24448	855,1505,861	32,46,21	459,995,1083	37,86,95	156	61	5.03430630516e-12	1.60193199851e-09	0.913,0.928,0.941	0.829,0.819,0.817	0.106
43337	ENSG00000149187	CELF1	chr11	-	47521004	47521156	47510388	47510576	47574543	47574669	43337	150,316,169	18,43,32	52,90,128	30,53,56	199	61	5.37014877011e-12	1.68027131181e-09	0.719,0.693,0.618	0.347,0.342,0.412	0.31
27844	ENSG00000116754	SRSF11	chr1	+	70697541	70697658	70694104	70694238	70697950	70698060	27844	76,186,85	86,226,94	133,216,326	61,122,135	164	61	9.9729113856e-12	2.86054000518e-09	0.247,0.234,0.252	0.448,0.397,0.473	-0.195
23925	ENSG00000182473	EXOC7	chr17	-	74086409	74086478	74085255	74085401	74090494	74090662	23925	43,100,61	34,71,23	17,34,41	50,115,107	122	61	1.06343822637e-11	3.00790548334e-09	0.387,0.413,0.57	0.145,0.129,0.161	0.312
23511	ENSG00000174915	PTDSS2	chr11	+	451351	451493	450450	450637	460186	460288	23511	10,41,16	11,41,11	0,5,4	14,40,46	189	61	1.2807865879e-11	3.52475930575e-09	0.227,0.244,0.319	0.0,0.039,0.027	0.241
39067	ENSG00000203485	INF2	chr14	+	105181620	105181677	105180539	105181193	105185131	105185940	39067	43,95,47	1,7,2	44,76,69	16,36,52	100	61	3.09798853237e-11	8.0885303156e-09	0.963,0.892,0.935	0.627,0.563,0.447	0.384
769	ENSG00000101294	HM13	chr20	+	30154012	30154098	30149436	30149539	30156922	30156977	769	85,237,133	5,22,8	135,331,437	0,0,4	120	48	3.75558473209e-11	9.56031038363e-09	0.872,0.812,0.869	1.0,1.0,0.978	-0.142
12605	ENSG00000141378	PTRH2	chr17	-	57776231	57777550	57774668	57775339	57784731	57784790	12605	316,782,385	44,105,64	159,338,545	58,118,170	1357	52	5.09362552137e-11	1.2497793222e-08	0.216,0.222,0.187	0.095,0.099,0.109	0.107
40513	ENSG00000149932	TMEM219	chr16	+	29983362	29983461	29982728	29982899	29984270	29984369	40513	28,62,33	40,83,45	14,25,28	68,122,142	146	61	5.17736964412e-11	1.25520396193e-08	0.226,0.238,0.235	0.079,0.079,0.076	0.155
6432	ENSG00000088448	ANKRD10	chr13	-	111552876	111553008	111545303	111545610	111558379	111558471	6432	26,70,19	31,71,25	27,46,51	7,7,7	179	61	5.93879390109e-11	1.42286515054e-08	0.222,0.251,0.206	0.568,0.691,0.713	-0.431
34010	ENSG00000138674	SEC31A	chr4	-	83752089	83752128	83750152	83750211	83763292	83763634	34010	0,6,0	56,123,61	28,33,42	81,167,158	55	52	1.16626708291e-10	2.66865495994e-08	0.0,0.044,0.0	0.246,0.157,0.201	-0.187
407	ENSG00000163660	CCNL1	chr3	-	156874724	156874872	156870824	156870945	156876654	156876764	407	38,117,49	32,79,34	100,220,261	18,48,70	195	61	1.23525190077e-10	2.79510055102e-08	0.271,0.317,0.311	0.635,0.589,0.538	-0.288
36143	ENSG00000169045	HNRNPH1	chr5	-	179046269	179046361	179045145	179045324	179047892	179047960	36143	552,1205,647	17,51,17	242,468,779	24,49,74	139	61	1.64371516398e-10	3.67849003456e-08	0.934,0.912,0.944	0.816,0.807,0.822	0.115
26368	ENSG00000154380	ENAH	chr1	-	225692692	225692755	225688693	225688772	225695652	225695719	26368	138,310,100	91,199,102	37,74,95	73,155,188	111	60	1.66884395192e-10	3.69413120444e-08	0.45,0.457,0.346	0.215,0.205,0.215	0.206
20354	ENSG00000116791	CRYZ	chr1	-	75172786	75172888	75172582	75172678	75175781	75175931	20354	210,401,194	12,25,14	49,102,90	10,28,25	149	61	1.83416837274e-10	3.97370626711e-08	0.878,0.868,0.85	0.667,0.599,0.596	0.245
38442	ENSG00000167522	ANKRD11	chr16	-	89497663	89497734	89484691	89484776	89556652	89556726	38442	8,24,16	6,27,14	0,0,3	14,18,40	122	61	2.69126942953e-10	5.65027854973e-08	0.4,0.308,0.364	0.0,0.0,0.036	0.345
31147	ENSG00000154358	OBSCN	chr1	+	228407024	228407300	228404713	228404989	228412159	228412435	31147	52,218,100	4,18,7	15,40,41	8,14,24	323	61	4.11903733344e-10	8.47315103995e-08	0.711,0.696,0.73	0.262,0.35,0.244	0.427
1699	ENSG00000111907	TPD52L1	chr6	+	125578243	125578304	125569427	125569529	125583979	125584372	1699	44,64,33	54,124,47	25,75,73	13,37,30	108	61	4.55533610833e-10	9.09504116139e-08	0.315,0.226,0.284	0.521,0.534,0.579	-0.27
6431	ENSG00000088448	ANKRD10	chr13	-	111546455	111546549	111545044	111545610	111558379	111558471	6431	12,41,21	31,71,25	19,31,42	7,7,7	141	61	4.72889505332e-10	9.34989784086e-08	0.143,0.2,0.267	0.54,0.657,0.722	-0.436
13958	ENSG00000124193	SRSF6	chr20	+	42087792	42088060	42087000	42087149	42088410	42088535	13958	63,225,111	66,176,89	114,208,347	41,69,132	315	61	5.17823117718e-10	1.00433026594e-07	0.156,0.198,0.195	0.35,0.369,0.337	-0.169
24986	ENSG00000140105	WARS	chr14	-	100841619	100841687	100828044	100828258	100842596	100842644	24986	40,80,41	14,25,21	68,158,185	4,9,17	102	41	6.71093070004e-10	1.28932173308e-07	0.535,0.563,0.44	0.872,0.876,0.814	-0.341
12659	ENSG00000136243	NUPL2	chr7	+	23236791	23236849	23236298	23236385	23239076	23239161	12659	0,6,0	54,118,48	10,18,10	30,37,46	102	61	7.4079387069e-10	1.40993151183e-07	0.0,0.03,0.0	0.166,0.225,0.115	-0.159
12509	ENSG00000157954	WIPI2	chr7	+	5232748	5232802	5229876	5230124	5239206	5239289	12509	67,130,76	7,25,17	26,74,72	27,44,61	94	61	7.53518913932e-10	1.42087154465e-07	0.861,0.771,0.744	0.385,0.522,0.434	0.345
30797	ENSG00000059122	FLYWCH1	chr16	+	2963006	2963251	2962007	2962155	2964176	2964290	30797	25,58,31	14,44,13	6,14,31	31,52,55	292	61	9.6233432334e-10	1.7979760087e-07	0.272,0.216,0.333	0.039,0.053,0.105	0.208
6433	ENSG00000088448	ANKRD10	chr13	-	111552876	111553041	111545543	111545610	111558379	111558471	6433	38,106,42	31,71,25	36,64,66	7,7,7	211	60	1.15298892656e-09	2.11537112517e-07	0.258,0.298,0.323	0.594,0.722,0.728	-0.388
30391	ENSG00000064115	TM7SF3	chr12	-	27132716	27132869	27129192	27129290	27133498	27133579	30391	349,750,383	0,5,0	192,393,395	8,13,17	200	61	1.91853144482e-09	3.39746894554e-07	1.0,0.979,1.0	0.88,0.902,0.876	0.107
31489	ENSG00000204580	DDR1	chr6	+	30853401	30853457	30852314	30852487	30856464	30856591	31489	97,175,116	4,8,0	48,68,59	7,23,14	98	61	2.15358120226e-09	3.78083458483e-07	0.938,0.932,1.0	0.81,0.648,0.724	0.229
23513	ENSG00000174915	PTDSS2	chr11	+	451384	451493	450295	450637	460186	460288	23513	7,24,10	11,41,11	0,3,1	14,40,46	156	61	2.67072453042e-09	4.60926314085e-07	0.199,0.186,0.262	0.0,0.028,0.008	0.204
20558	ENSG00000129116	PALLD	chr4	+	169798873	169799545	169632731	169633074	169812072	169812208	20558	19,46,39	24,38,18	28,83,83	6,15,13	719	61	3.52765860967e-09	5.98673063216e-07	0.063,0.093,0.155	0.284,0.319,0.351	-0.214
9196	ENSG00000135525	MAP7	chr6	-	136704808	136704919	136698892	136699006	136709530	136709648	9196	180,552,260	17,32,23	246,584,589	9,6,10	158	61	3.83361276057e-09	6.45219205529e-07	0.803,0.869,0.814	0.913,0.974,0.958	-0.12
40043	ENSG00000132600	PRMT7	chr16	+	68382244	68382334	68380047	68380183	68386150	68386312	40043	166,424,207	10,20,9	110,194,219	18,34,38	137	61	4.315179436e-09	7.18853077231e-07	0.881,0.904,0.911	0.731,0.718,0.72	0.176
27181	ENSG00000125676	THOC2	chrX	-	122757494	122757560	122756955	122757134	122757637	122757822	27181	5,16,0	66,162,67	12,36,33	39,87,125	118	61	6.81289336057e-09	1.09247695502e-06	0.038,0.049,0.0	0.137,0.176,0.12	-0.115
26182	ENSG00000083520	DIS3	chr13	-	73355426	73355494	73354983	73355141	73355742	73356063	26182	3,11,5	42,91,38	10,32,38	27,50,57	122	61	7.16751424878e-09	1.14036271622e-06	0.034,0.057,0.062	0.156,0.242,0.25	-0.165
36092	ENSG00000205531	NAP1L4	chr11	-	3010358	3010501	3000436	3000467	3013483	3013607	36092	64,152,80	3,11,9	12,20,36	6,13,19	153	24	8.77456529658e-09	1.37456940204e-06	0.77,0.684,0.582	0.239,0.194,0.229	0.458
18358	ENSG00000023228	NDUFS1	chr2	-	207017142	207017234	207014541	207014649	207018341	207018406	18358	131,350,178	16,35,11	164,364,382	2,5,10	136	58	8.84406659019e-09	1.374881039e-06	0.777,0.81,0.873	0.972,0.969,0.942	-0.141
24983	ENSG00000140105	WARS	chr14	-	100841619	100841743	100828044	100828258	100842596	100842622	24983	93,215,99	14,25,21	162,374,389	4,9,17	129	19	9.05687014274e-09	1.39729667013e-06	0.495,0.559,0.41	0.856,0.86,0.771	-0.341
11666	ENSG00000137965	IFI44	chr1	+	79128388	79128563	79124996	79125168	79129449	79129763	11666	172,476,227	5,7,3	1020,2318,2802	71,175,205	222	61	9.30974508595e-09	1.42551096748e-06	0.904,0.949,0.954	0.798,0.784,0.79	0.145
21760	ENSG00000101868	POLA1	chrX	+	24721367	24721464	24717541	24717666	24722505	24722586	21760	202,467,213	0,0,0	75,159,220	5,6,10	144	61	9.84354098232e-09	1.48491638596e-06	1.0,1.0,1.0	0.864,0.918,0.903	0.105
39863	ENSG00000143367	TUFT1	chr1	+	151534566	151534641	151512809	151512902	151535060	151535162	39863	21,63,33	10,32,21	9,34,52	25,63,89	122	61	1.07565141239e-08	1.59895189878e-06	0.512,0.496,0.44	0.153,0.212,0.226	0.286
36956	ENSG00000149182	ARFGAP2	chr11	-	47194260	47194302	47193831	47193884	47194976	47195033	36956	11,46,19	11,49,18	8,8,9	24,50,60	44	35	1.21305677725e-08	1.79013777309e-06	0.443,0.428,0.456	0.21,0.113,0.107	0.299
681	ENSG00000173230	GOLGB1	chr3	-	121438492	121438615	121437234	121437348	121441108	121441225	681	46,129,100	3,8,7	32,83,123	11,28,36	170	61	1.2337761035e-08	1.80761513293e-06	0.846,0.853,0.837	0.511,0.515,0.551	0.32
25135	ENSG00000173821	RNF213	chr17	+	78252562	78252709	78247039	78247203	78261613	78262162	25135	54,159,72	47,143,55	72,134,165	112,299,289	194	61	1.35597747475e-08	1.97246294809e-06	0.265,0.259,0.292	0.168,0.124,0.152	0.124
42595	ENSG00000122359	ANXA11	chr10	-	81940696	81940892	81935862	81935911	81965098	81965328	42595	42,112,50	23,64,31	17,27,35	25,65,54	224	42	1.48566164926e-08	2.13066897797e-06	0.255,0.247,0.232	0.113,0.072,0.108	0.147
9266	ENSG00000116747	TROVE2	chr1	+	193029003	193029352	193028788	193028906	193044949	193045170	9266	22,107,32	12,43,16	31,49,65	1,2,5	396	61	1.63382531948e-08	2.32677291127e-06	0.22,0.277,0.236	0.827,0.791,0.667	-0.517
23257	ENSG00000178209	PLEC	chr8	-	144996671	145000052	144990344	144996563	145000951	145001050	23257	2490,8032,4123	5,16,6	4844,9507,11379	24,56,81	3428	61	1.64905287203e-08	2.33215012076e-06	0.899,0.899,0.924	0.782,0.751,0.714	0.158
682	ENSG00000173230	GOLGB1	chr3	-	121438492	121438600	121437234	121437348	121441108	121441225	682	41,101,89	3,8,7	25,71,104	11,28,36	155	61	1.72523837438e-08	2.42306755133e-06	0.843,0.832,0.833	0.472,0.499,0.532	0.335
42994	ENSG00000117523	PRRC2C	chr1	+	171560290	171560339	171557517	171557644	171560725	171561362	42994	10,30,9	37,96,43	17,43,52	16,45,53	84	61	1.99013256985e-08	2.7384493098e-06	0.164,0.185,0.132	0.436,0.41,0.416	-0.26
18017	ENSG00000132640	BTBD3	chr20	+	11898425	11898659	11871464	11871602	11898981	11899249	18017	107,276,102	48,131,70	142,299,340	33,55,88	281	61	2.87793644471e-08	3.85586682214e-06	0.326,0.314,0.24	0.483,0.541,0.456	-0.2
35131	ENSG00000265681	RPL17	chr18	-	47018105	47018203	47017901	47017954	47018827	47018878	35131	96,187,116	77,166,80	63,160,172	21,48,70	113	29	3.00081111071e-08	3.99421688037e-06	0.242,0.224,0.271	0.435,0.461,0.387	-0.182
27936	ENSG00000116001	TIA1	chr2	-	70455475	70455594	70454866	70454954	70456190	70456223	27936	13,35,13	26,48,30	27,56,79	10,24,44	131	26	3.27398853583e-08	4.32953094365e-06	0.09,0.126,0.079	0.349,0.317,0.263	-0.211
39935	ENSG00000100938	GMPR2	chr14	+	24703312	24703447	24702684	24702804	24704942	24705026	39935	7,21,16	21,45,18	4,7,27	64,127,135	182	61	3.45669485258e-08	4.54165101115e-06	0.1,0.135,0.23	0.021,0.018,0.063	0.121
13158	ENSG00000029363	BCLAF1	chr6	-	136588166	136588313	136582402	136582615	136589299	136589477	13158	148,439,219	79,164,94	174,332,530	39,67,104	194	61	3.50069553345e-08	4.56997849607e-06	0.371,0.457,0.423	0.584,0.609,0.616	-0.186
9021	ENSG00000140262	TCF12	chr15	+	57544618	57544690	57543547	57543621	57545459	57545666	9021	4,2,2	41,123,34	5,20,22	26,60,61	122	61	3.58568226222e-08	4.59260498554e-06	0.047,0.008,0.029	0.088,0.143,0.153	-0.1
18945	ENSG00000119640	ACYP1	chr14	-	75528386	75528465	75519945	75520362	75530172	75530264	18945	11,33,14	17,28,14	5,10,17	28,59,75	126	61	3.73328273851e-08	4.72225484284e-06	0.239,0.363,0.326	0.08,0.076,0.099	0.224
22424	ENSG00000131051	RBM39	chr20	-	34328446	34328519	34326889	34326939	34328745	34328809	22424	92,205,83	88,199,124	98,202,274	47,112,136	100	39	3.73001333154e-08	4.72225484284e-06	0.29,0.287,0.207	0.448,0.413,0.44	-0.172
42153	ENSG00000107186	MPDZ	chr9	-	13122085	13122169	13121737	13121931	13123151	13123270	42153	29,60,24	7,19,5	39,83,108	0,3,3	131	61	4.22654403698e-08	5.28058707442e-06	0.659,0.595,0.691	1.0,0.928,0.944	-0.309
11668	ENSG00000137965	IFI44	chr1	+	79126238	79126339	79124996	79125168	79129449	79129763	11668	98,265,143	5,7,3	661,1371,1657	71,175,205	148	61	4.52985077226e-08	5.59888927112e-06	0.89,0.94,0.952	0.793,0.764,0.769	0.152
33722	ENSG00000109332	UBE2D3	chr4	-	103748748	103748898	103747641	103747793	103749100	103749186	33722	140,372,166	57,117,42	191,409,445	19,48,69	197	61	5.10703108692e-08	6.22782563384e-06	0.432,0.496,0.55	0.757,0.725,0.666	-0.223
410	ENSG00000163660	CCNL1	chr3	-	156874795	156874872	156870824	156870945	156876654	156876764	410	19,41,21	32,79,34	40,97,98	18,48,70	124	61	5.27597990851e-08	6.39555540695e-06	0.226,0.203,0.233	0.522,0.499,0.408	-0.256
27446	ENSG00000196141	SPATS2L	chr2	+	201248589	201248740	201194153	201194203	201253945	201254006	27446	1,1,0	13,23,15	12,29,28	15,26,34	173	36	7.26318717392e-08	8.59969806959e-06	0.016,0.009,0.0	0.143,0.188,0.146	-0.151
408	ENSG00000163660	CCNL1	chr3	-	156874799	156874872	156870824	156870945	156876654	156876764	408	32,80,32	32,79,34	64,140,160	18,48,70	122	61	7.30936553506e-08	8.60434850413e-06	0.333,0.336,0.32	0.64,0.593,0.533	-0.259
10096	ENSG00000011198	ABHD5	chr3	+	43759162	43759349	43756438	43756550	43759934	43760541	10096	158,319,181	7,23,6	98,224,282	0,0,0	234	61	7.50312244557e-08	8.78167175885e-06	0.855,0.783,0.887	1.0,1.0,1.0	-0.158
23314	ENSG00000100796	SMEK1	chr14	-	91932604	91932760	91931593	91931763	91937180	91937339	23314	8,17,11	23,79,43	20,54,55	24,54,66	203	61	7.91878844719e-08	9.21520724154e-06	0.095,0.061,0.071	0.2,0.231,0.2	-0.135
7566	ENSG00000186866	POFUT2	chr21	-	46685936	46686142	46683842	46685550	46687504	46687628	7566	10,46,15	4,22,5	8,24,28	20,34,60	253	61	8.85170881038e-08	1.01844660974e-05	0.376,0.335,0.42	0.088,0.145,0.101	0.266
34016	ENSG00000138674	SEC31A	chr4	-	83783686	83783725	83782783	83782861	83784470	83784545	34016	35,128,42	9,18,9	134,299,362	8,12,14	64	61	9.59365630271e-08	1.07348797036e-05	0.788,0.871,0.816	0.941,0.96,0.961	-0.129
7795	ENSG00000130731	C16orf13	chr16	-	685280	685340	684718	684797	686093	686278	7795	78,148,76	16,31,21	34,63,66	20,47,41	106	61	1.04985889426e-07	1.15989348426e-05	0.737,0.733,0.676	0.495,0.435,0.481	0.245
8440	ENSG00000033100	CHPF2	chr7	+	150934041	150934258	150933493	150933676	150934459	150934679	8440	46,123,50	33,98,49	54,81,121	83,203,190	264	61	1.05367195968e-07	1.15989348426e-05	0.244,0.225,0.191	0.131,0.084,0.128	0.106
36157	ENSG00000023330	ALAS1	chr3	+	52232687	52232864	52232159	52232271	52233225	52233456	36157	55,115,49	51,87,56	28,67,78	64,119,179	224	61	1.15939448486e-07	1.26262399381e-05	0.227,0.265,0.192	0.106,0.133,0.106	0.113
7529	ENSG00000164896	FASTK	chr7	-	150773999	150774114	150773710	150773919	150774187	150774323	7529	162,408,202	8,16,15	192,393,380	3,3,0	162	61	1.27919899784e-07	1.37835384079e-05	0.884,0.906,0.835	0.96,0.98,1.0	-0.105
11662	ENSG00000137965	IFI44	chr1	+	79126238	79126376	79125003	79125168	79129449	79129582	11662	104,283,149	5,7,3	723,1520,1852	71,175,205	185	61	1.35933512113e-07	1.45699261799e-05	0.873,0.93,0.942	0.771,0.741,0.749	0.161
6862	ENSG00000101150	TPD52L2	chr20	+	62507168	62507228	62505020	62505169	62514071	62514173	6862	221,605,288	32,84,39	116,290,321	45,83,88	106	61	1.52722376967e-07	1.61989125361e-05	0.799,0.806,0.81	0.597,0.668,0.677	0.158
10615	ENSG00000112130	RNF8	chr6	+	37342395	37342485	37339287	37339350	37344701	37344809	10615	44,140,54	10,16,18	39,107,145	0,2,3	132	56	1.53541636627e-07	1.6201427098e-05	0.651,0.788,0.56	1.0,0.958,0.953	-0.304
43222	ENSG00000177410	ZFAS1	chr20	+	47897439	47897501	47897021	47897107	47905581	47905797	43222	206,462,257	119,279,129	222,522,1009	64,159,332	110	61	1.72766225881e-07	1.79509397452e-05	0.49,0.479,0.525	0.658,0.645,0.628	-0.146
37086	ENSG00000012171	SEMA3B	chr3	+	50312732	50312890	50312442	50312484	50312990	50313046	37086	121,342,148	5,12,2	434,806,724	2,2,1	167	23	1.77077911778e-07	1.83055414891e-05	0.769,0.797,0.911	0.968,0.982,0.99	-0.154
31290	ENSG00000105341	ATP5SL	chr19	-	41939176	41939339	41937892	41938313	41939441	41939578	31290	44,98,39	28,48,26	62,142,119	7,16,28	210	61	2.80712518896e-07	2.8023090428e-05	0.313,0.372,0.303	0.72,0.721,0.552	-0.335
37974	ENSG00000172530	BANP	chr16	+	87985786	87985879	87985050	87985121	88008653	88008791	37974	15,30,18	15,50,25	1,4,5	9,38,46	140	61	3.16628286812e-07	3.14543173704e-05	0.303,0.207,0.239	0.046,0.044,0.045	0.205
31366	ENSG00000117525	F3	chr1	-	95006127	95006622	95005812	95005924	95007092	95007315	31366	47,168,81	47,104,60	103,267,276	32,74,116	542	61	3.37486833257e-07	3.3202508982e-05	0.101,0.154,0.132	0.266,0.289,0.211	-0.126
21319	ENSG00000120802	TMPO	chr12	+	98938728	98938839	98931252	98931350	98940136	98940225	21319	429,947,474	20,39,17	212,443,614	18,48,60	158	61	3.44956124887e-07	3.37741898237e-05	0.892,0.904,0.915	0.82,0.781,0.798	0.104
40494	ENSG00000061936	SFSWAP	chr12	+	132249000	132249231	132241017	132241189	132250662	132250853	40494	82,244,120	8,11,3	112,249,368	0,0,0	278	61	3.4794678927e-07	3.39040017392e-05	0.692,0.83,0.898	1.0,1.0,1.0	-0.193
27204	ENSG00000117616	C1orf63	chr1	-	25570944	25570989	25570040	25570124	25571640	25571792	27204	9,28,5	12,31,15	15,33,32	4,7,5	76	61	3.64314477808e-07	3.51623902396e-05	0.376,0.42,0.211	0.751,0.791,0.837	-0.457
28035	ENSG00000111206	FOXM1	chr12	-	2970464	2970578	2966848	2968829	2973485	2973661	28035	57,135,50	29,59,29	14,31,50	19,49,59	161	61	3.69817790946e-07	3.55251854369e-05	0.427,0.464,0.395	0.218,0.193,0.243	0.211
43962	ENSG00000160953	MUM1	chr19	+	1358586	1358699	1358392	1358463	1360134	1361031	43962	45,139,41	14,39,19	26,52,69	37,51,59	160	61	4.04909767493e-07	3.8175867662e-05	0.551,0.576,0.451	0.211,0.28,0.308	0.26
19162	ENSG00000168137	SETD5	chr3	+	9510202	9510259	9506108	9506356	9512142	9512613	19162	12,45,20	25,60,22	0,12,23	44,77,77	100	61	4.25656023206e-07	3.99469350811e-05	0.226,0.314,0.357	0.0,0.087,0.154	0.219
19947	ENSG00000119185	ITGB1BP1	chr2	-	9547577	9547727	9545812	9547034	9548241	9548334	19947	197,416,245	22,60,20	180,376,473	2,16,21	197	61	4.83744918012e-07	4.47793875242e-05	0.735,0.682,0.791	0.965,0.879,0.875	-0.17
33705	ENSG00000111790	FGFR1OP2	chr12	+	27113447	27113561	27110533	27110676	27116274	27116388	33705	104,210,87	24,41,18	64,143,189	32,65,98	161	61	5.14908305549e-07	4.74484508711e-05	0.621,0.66,0.647	0.431,0.455,0.422	0.207
38372	ENSG00000164751	PEX2	chr8	-	77900542	77900574	77898422	77898532	77912225	77912368	38372	35,84,33	8,25,12	44,82,111	0,4,10	50	61	5.4782120984e-07	4.98052631178e-05	0.842,0.804,0.77	1.0,0.962,0.931	-0.159
34404	ENSG00000126777	KTN1	chr14	+	56139889	56139973	56139646	56139730	56142552	56142636	34404	364,767,403	203,458,295	115,209,318	130,224,335	131	61	5.57540753898e-07	5.0463633125e-05	0.455,0.438,0.389	0.292,0.303,0.307	0.127
7457	ENSG00000061273	HDAC7	chr12	-	48189688	48189799	48189369	48189550	48189989	48190081	7457	8,16,8	17,36,20	21,46,48	9,28,28	158	61	6.92699134386e-07	6.05442827115e-05	0.154,0.146,0.134	0.474,0.388,0.398	-0.275
30083	ENSG00000100296	THOC5	chr22	-	29927066	29927099	29925150	29925228	29927819	29927952	30083	17,44,21	65,113,54	0,12,12	43,104,116	52	61	7.07400398481e-07	6.13030175109e-05	0.235,0.314,0.313	0.0,0.119,0.108	0.212
7973	ENSG00000005801	ZNF195	chr11	-	3394806	3394886	3392806	3392933	3400267	3400368	7973	38,111,54	7,21,15	16,27,41	12,26,27	127	61	7.26467753176e-07	6.24241172719e-05	0.723,0.717,0.634	0.39,0.333,0.422	0.31
25390	ENSG00000152620	NADK2	chr5	-	36208726	36208792	36207271	36207367	36211945	36212024	25390	17,43,23	122,265,129	41,46,48	65,129,146	118	61	7.38505687825e-07	6.31918837502e-05	0.067,0.077,0.084	0.246,0.156,0.145	-0.106
20239	ENSG00000108039	XPNPEP1	chr10	-	111647806	111647950	111646003	111646099	111648260	111648353	20239	139,351,151	11,25,10	134,282,330	0,5,5	191	61	8.19972504451e-07	6.92893778139e-05	0.801,0.818,0.828	1.0,0.947,0.955	-0.152
12510	ENSG00000157954	WIPI2	chr7	+	5232748	5232976	5229889	5230124	5239206	5239289	12510	31,60,33	7,25,17	11,33,46	27,44,61	275	61	8.45192042798e-07	7.11253551718e-05	0.496,0.347,0.301	0.083,0.143,0.143	0.258
1900	ENSG00000137814	HAUS2	chr15	+	42852979	42853068	42851536	42851606	42853467	42853600	1900	30,61,29	39,118,60	20,55,82	18,36,52	136	61	8.61858148071e-07	7.22293875945e-05	0.257,0.188,0.178	0.333,0.407,0.414	-0.177
23389	ENSG00000142192	APP	chr21	-	27369674	27369731	27354656	27354790	27372329	27372497	23389	148,371,196	92,195,97	132,274,342	120,243,364	100	61	1.12920186812e-06	9.31020082764e-05	0.495,0.537,0.552	0.402,0.408,0.364	0.137
41391	ENSG00000115760	BIRC6	chr2	+	32660563	32660653	32658711	32658872	32661120	32661252	41391	47,104,61	8,22,11	34,58,69	16,34,46	137	61	1.22954671467e-06	0.000100956377787	0.723,0.678,0.712	0.486,0.432,0.4	0.265
27840	ENSG00000116754	SRSF11	chr1	+	70696777	70696886	70694104	70694238	70697950	70698060	27840	44,144,54	86,226,94	60,130,189	61,122,135	156	61	1.26991713345e-06	0.000103447449691	0.167,0.199,0.183	0.278,0.294,0.354	-0.126
23928	ENSG00000182473	EXOC7	chr17	-	74087223	74087316	74085255	74085401	74090494	74090662	23928	42,96,60	34,71,23	29,51,66	50,115,107	140	61	1.33119306145e-06	0.00010800695895	0.35,0.371,0.532	0.202,0.162,0.212	0.226
7618	ENSG00000175193	PARL	chr3	-	183551511	183551613	183551279	183551377	183558357	183558428	7618	117,214,107	18,25,26	115,202,274	4,8,14	149	61	1.34677599506e-06	0.000108837671188	0.727,0.778,0.628	0.922,0.912,0.889	-0.197
13705	ENSG00000064313	TAF2	chr8	-	120757120	120757276	120756527	120756633	120758944	120759174	13705	20,34,25	50,81,43	31,82,94	35,61,83	203	61	1.3531884212e-06	0.00010892364505	0.107,0.112,0.149	0.21,0.288,0.254	-0.128
12762	ENSG00000112200	ZNF451	chr6	+	56964266	56964366	56963858	56963939	56989531	56989657	12762	12,18,9	18,49,21	3,8,9	35,71,94	147	61	1.46674214585e-06	0.00011759922756	0.217,0.132,0.151	0.034,0.045,0.038	0.128
10644	ENSG00000023191	RNH1	chr11	-	504823	504996	502136	502181	506608	506800	10644	233,656,292	12,14,4	249,527,596	17,44,56	197	38	1.50592965675e-06	0.000120267676313	0.789,0.9,0.934	0.739,0.698,0.672	0.171
15970	ENSG00000198176	TFDP1	chr13	+	114292132	114292199	114290848	114291015	114294434	114294713	15970	116,242,115	0,3,0	62,122,162	5,10,12	120	61	1.65777034755e-06	0.000130349394316	1.0,0.976,1.0	0.863,0.861,0.873	0.126
42510	ENSG00000129534	MIS18BP1	chr14	-	45719233	45719341	45716023	45716580	45722237	45722380	42510	19,46,27	13,28,10	2,10,7	13,29,15	155	61	1.66821058245e-06	0.000130665801968	0.365,0.393,0.515	0.057,0.119,0.155	0.314
15127	ENSG00000117335	CD46	chr1	+	207941123	207941168	207940357	207940540	207943665	207943707	15127	91,197,119	129,297,148	184,337,419	137,267,351	50	35	1.70219819562e-06	0.000132817112084	0.331,0.317,0.36	0.485,0.469,0.455	-0.134
30443	ENSG00000004534	RBM6	chr3	+	50036872	50036946	50012755	50012825	50085677	50085752	30443	51,131,69	0,3,0	54,102,151	8,16,18	122	61	1.76754808234e-06	0.000137224750916	1.0,0.956,1.0	0.771,0.761,0.807	0.206
7963	ENSG00000005801	ZNF195	chr11	-	3382972	3383119	3381549	3381795	3392204	3392377	7963	53,148,74	1,7,3	34,58,78	7,10,21	194	61	1.77216349084e-06	0.000137224750916	0.943,0.869,0.886	0.604,0.646,0.539	0.303
10097	ENSG00000011198	ABHD5	chr3	+	43759257	43759349	43756438	43756550	43759934	43760098	10097	46,114,68	7,23,6	31,63,92	0,0,0	139	61	1.90048028559e-06	0.000145501056451	0.743,0.685,0.833	1.0,1.0,1.0	-0.246
39647	ENSG00000115380	EFEMP1	chr2	-	56103757	56103877	56102080	56102200	56108746	56108869	39647	354,760,361	29,59,38	275,556,691	11,20,23	167	61	2.01411587986e-06	0.000153050260796	0.817,0.825,0.776	0.901,0.91,0.916	-0.103
30768	ENSG00000129197	RPAIN	chr17	+	5329290	5329402	5326088	5326149	5329555	5329619	30768	82,179,80	27,41,16	49,118,134	4,8,8	148	50	2.43018827428e-06	0.00018398061043	0.506,0.596,0.628	0.805,0.833,0.85	-0.253
43313	ENSG00000179950	PUF60	chr8	-	144902835	144902886	144900542	144900704	144903766	144903856	43313	193,450,236	59,129,53	151,263,244	89,140,103	88	61	2.78846314128e-06	0.000209546316871	0.694,0.707,0.755	0.54,0.566,0.622	0.143
17981	ENSG00000173559	NABP1	chr2	+	192547217	192547321	192546671	192546743	192548454	192548530	17981	4,13,1	36,79,44	21,25,44	17,62,105	151	61	2.84146183727e-06	0.000212744008515	0.043,0.062,0.009	0.333,0.14,0.145	-0.168
29592	ENSG00000142686	C1orf216	chr1	-	36182101	36182276	36181798	36181927	36184307	36184495	29592	9,37,11	3,10,6	10,14,20	12,37,30	222	61	2.89162633804e-06	0.000215706851187	0.452,0.504,0.335	0.186,0.094,0.155	0.285
6838	ENSG00000115317	HTRA2	chr2	+	74759745	74759841	74758982	74759052	74759946	74760472	6838	144,333,128	19,40,22	82,165,179	1,7,7	143	61	2.98933390264e-06	0.000222181696815	0.764,0.78,0.713	0.972,0.91,0.916	-0.18
43964	ENSG00000160953	MUM1	chr19	+	1358586	1358692	1358392	1358463	1360134	1360597	43964	33,97,33	14,39,19	16,42,58	37,51,59	153	61	3.04343958324e-06	0.000225380534955	0.484,0.498,0.409	0.147,0.247,0.282	0.238
35661	ENSG00000164347	GFM2	chr5	-	74026084	74026223	74021765	74021951	74028846	74028923	35661	205,456,213	0,3,0	69,102,150	0,6,11	186	61	3.07709647418e-06	0.000227047353973	1.0,0.98,1.0	1.0,0.848,0.817	0.105
25178	ENSG00000092148	HECTD1	chr14	-	31583082	31583265	31582482	31582690	31583491	31583546	25178	161,406,213	6,14,6	149,276,333	0,0,0	217	48	3.14887301145e-06	0.000230671938411	0.856,0.865,0.887	1.0,1.0,1.0	-0.131
36771	ENSG00000103126	AXIN1	chr16	-	341189	341297	339439	339607	343487	343718	36771	34,63,19	29,49,33	8,29,28	26,78,95	155	61	3.29486675477e-06	0.000239642719503	0.316,0.336,0.185	0.108,0.128,0.104	0.166
15975	ENSG00000198176	TFDP1	chr13	+	114291934	114292211	114290848	114291015	114294434	114294625	15975	98,213,105	0,3,0	77,103,141	5,10,12	324	61	3.85387959323e-06	0.000278312971334	1.0,0.93,1.0	0.744,0.66,0.689	0.279
7960	ENSG00000005801	ZNF195	chr11	-	3394806	3394905	3392806	3392933	3400267	3400369	7960	22,65,35	7,21,15	13,17,20	12,26,27	146	61	3.98220035913e-06	0.000286563640684	0.568,0.564,0.494	0.312,0.215,0.236	0.288
14248	ENSG00000214078	CPNE1	chr20	-	34246851	34246936	34220716	34220845	34252681	34252822	14248	48,119,66	16,46,30	32,53,73	25,50,75	132	61	4.18415305992e-06	0.000298983428299	0.581,0.545,0.504	0.372,0.329,0.31	0.206
34626	ENSG00000087470	DNM1L	chr12	+	32890798	32890876	32890038	32890095	32892997	32893174	34626	21,55,24	42,102,67	51,100,91	25,69,103	114	50	5.31038831875e-06	0.000376815533489	0.18,0.191,0.136	0.472,0.389,0.279	-0.211
33544	ENSG00000137504	CREBZF	chr11	-	85372680	85372793	85371378	85371641	85373432	85373501	33544	55,148,49	6,24,8	28,59,63	14,26,29	160	61	5.51671052107e-06	0.000387801494808	0.778,0.702,0.7	0.433,0.464,0.453	0.277
3371	ENSG00000026508	CD44	chr11	+	35231511	35231601	35211381	35211612	35232792	35232889	3371	62,124,54	4,7,1	16,37,36	4,8,15	137	61	5.87526642037e-06	0.000408361094371	0.873,0.887,0.96	0.64,0.673,0.517	0.297
24479	ENSG00000092199	HNRNPC	chr14	-	21731469	21731741	21702189	21702388	21737456	21737584	24479	359,774,419	46,67,26	247,524,714	58,97,133	319	61	6.10567962578e-06	0.000420074883713	0.599,0.688,0.755	0.449,0.508,0.507	0.193
12241	ENSG00000251381	LINC00958	chr11	-	13007586	13007691	13001757	13002456	13011002	13011086	12241	2,23,9	12,51,23	17,28,57	10,27,30	152	61	6.24423311857e-06	0.000426724186106	0.063,0.153,0.136	0.406,0.294,0.433	-0.26
1753	ENSG00000131508	UBE2D2	chr5	+	138941828	138941992	138940750	138941400	138979956	138980020	1753	17,69,38	89,155,70	61,71,88	30,77,120	207	57	6.31761471648e-06	0.000430295062546	0.05,0.109,0.13	0.359,0.202,0.168	-0.147
31146	ENSG00000154358	OBSCN	chr1	+	228407024	228407300	228404713	228404989	228430883	228431159	31146	46,178,81	4,9,6	12,33,32	6,7,15	323	61	6.60799470775e-06	0.000447082432636	0.685,0.789,0.718	0.274,0.471,0.287	0.387
22547	ENSG00000138768	USO1	chr4	+	76716488	76716509	76714842	76715054	76720774	76720885	22547	12,27,13	41,95,58	9,14,13	74,167,175	28	61	6.68200219123e-06	0.000449105526813	0.389,0.382,0.328	0.209,0.154,0.139	0.199
43228	ENSG00000138600	SPPL2A	chr15	-	51018269	51018323	51017417	51017520	51018517	51018574	43228	25,38,19	57,144,68	35,93,111	61,137,150	83	50	6.73557262776e-06	0.000451216896593	0.209,0.137,0.144	0.257,0.29,0.308	-0.122
25085	ENSG00000148335	NTMT1	chr9	+	132394928	132395080	132388453	132388574	132396332	132396585	25085	172,351,241	0,8,3	108,283,404	9,18,23	199	61	7.88213181102e-06	0.000521167578998	1.0,0.931,0.961	0.786,0.828,0.843	0.145
13115	ENSG00000173436	MINOS1	chr1	+	19943751	19943830	19923494	19923603	19948593	19948641	13115	18,38,21	27,72,46	7,5,27	30,59,124	106	41	8.02008417189e-06	0.000527326960955	0.205,0.17,0.15	0.083,0.032,0.078	0.111
12977	ENSG00000162694	EXTL2	chr1	-	101343949	101344003	101343074	101343459	101354308	101354420	12977	5,2,2	42,110,46	9,7,16	20,51,46	94	61	8.28070468473e-06	0.000542239713519	0.072,0.012,0.027	0.226,0.082,0.184	-0.127
14245	ENSG00000214078	CPNE1	chr20	-	34243123	34243266	34220716	34220845	34252681	34252808	14245	116,233,123	16,46,30	64,112,150	25,50,75	190	61	8.36520074809e-06	0.000546017029599	0.699,0.619,0.568	0.451,0.418,0.391	0.209
36509	ENSG00000140455	USP3	chr15	+	63826001	63826117	63824845	63824906	63829223	63829355	36509	11,27,11	42,78,32	9,26,38	14,26,30	156	54	8.47100652923e-06	0.000551156702772	0.083,0.107,0.106	0.182,0.257,0.305	-0.149
9261	ENSG00000116747	TROVE2	chr1	+	193038163	193038764	193028551	193028906	193044949	193045170	9261	552,1388,601	12,43,16	254,552,598	1,2,5	648	61	9.20370677515e-06	0.000595026947543	0.812,0.752,0.78	0.96,0.963,0.918	-0.166
37057	ENSG00000250337	LINC01021	chr5	+	27477745	27477908	27475641	27475802	27494341	27494442	37057	21,52,29	11,15,7	76,136,178	9,10,6	210	61	1.04191379493e-05	0.000665159073158	0.357,0.502,0.546	0.71,0.798,0.896	-0.333
12099	ENSG00000113231	PDE8B	chr5	+	76721591	76721721	76717645	76717813	76722269	76724020	12099	36,109,52	7,7,13	58,102,150	0,0,4	177	61	1.07495027113e-05	0.000677751153918	0.639,0.843,0.58	1.0,1.0,0.928	-0.289
29262	ENSG00000140632	GLYR1	chr16	-	4871547	4871598	4871380	4871454	4872875	4872932	29262	40,87,56	8,24,17	48,101,150	3,7,13	77	50	1.07435832952e-05	0.000677751153918	0.765,0.702,0.681	0.912,0.904,0.882	-0.183
27177	ENSG00000046651	OFD1	chrX	+	13781863	13781974	13780462	13780563	13785245	13785403	27177	90,220,91	16,37,16	93,234,287	5,14,20	158	61	1.09283793254e-05	0.000686902607907	0.685,0.697,0.687	0.878,0.866,0.847	-0.174
5587	ENSG00000104714	ERICH1	chr8	-	640897	641096	623766	624047	642477	642612	5587	1,24,9	9,28,11	0,0,2	8,16,32	246	61	1.13812292283e-05	0.000708803465548	0.027,0.175,0.169	0.0,0.0,0.015	0.119
16849	ENSG00000160685	ZBTB7B	chr1	+	154986490	154986569	154975320	154975419	154987130	154987195	16849	13,23,17	70,113,61	56,82,107	95,182,210	123	58	1.15090798312e-05	0.000714580520617	0.081,0.088,0.116	0.218,0.175,0.194	-0.101
4791	ENSG00000134815	DHX34	chr19	+	47880171	47880246	47879699	47879817	47880356	47880463	4791	0,8,0	24,46,26	6,7,13	7,16,22	122	61	1.17409133611e-05	0.000726758968385	0.0,0.08,0.0	0.3,0.179,0.228	-0.209
39598	ENSG00000188002	RP11-43F13.1	chr5	-	1630523	1630681	1629115	1629745	1632959	1633021	39598	50,90,52	5,9,2	11,28,28	11,13,9	199	55	1.22175918559e-05	0.000753973509532	0.734,0.734,0.878	0.217,0.373,0.462	0.431
21793	ENSG00000082701	GSK3B	chr3	-	119585436	119585475	119582265	119582452	119595259	119595355	21793	18,22,8	70,125,65	3,4,8	55,111,156	64	61	1.27176674984e-05	0.000777763659474	0.197,0.144,0.105	0.049,0.033,0.047	0.106
2448	ENSG00000231074	HCG18	chr6	-	30282045	30282259	30263908	30264014	30294130	30294643	2448	58,112,62	6,4,3	23,51,54	8,16,13	261	61	1.31731183316e-05	0.000803205253961	0.693,0.867,0.828	0.402,0.427,0.493	0.355
17980	ENSG00000005302	MSL3	chrX	+	11779618	11779701	11778955	11779056	11780248	11780371	17980	82,233,85	10,23,8	60,141,209	0,0,8	130	61	1.34116579685e-05	0.000815308700085	0.794,0.826,0.833	1.0,1.0,0.925	-0.157
36606	ENSG00000148120	C9orf3	chr9	+	97844856	97845001	97842975	97843062	97848963	97849441	36606	88,292,148	3,14,7	105,245,257	15,30,37	192	61	1.40484124433e-05	0.000846437631384	0.903,0.869,0.87	0.69,0.722,0.688	0.181
37212	ENSG00000104529	EEF1D	chr8	-	144676062	144676241	144668898	144669019	144679517	144679572	37212	68,256,103	62,103,49	55,84,83	45,116,120	213	48	1.72297845737e-05	0.0010111947056	0.198,0.359,0.321	0.216,0.14,0.135	0.129
3272	ENSG00000117481	NSUN4	chr1	+	46806994	46807169	46806491	46806591	46810472	46810816	3272	9,16,3	20,55,22	14,18,28	11,23,24	222	61	1.75084284878e-05	0.00102326357077	0.11,0.074,0.036	0.259,0.177,0.243	-0.153
1301	ENSG00000132716	DCAF8	chr1	-	160231074	160231148	160213749	160213824	160231906	160232241	1301	84,174,77	13,13,7	55,120,160	16,32,46	122	61	1.79726484753e-05	0.00104277204045	0.764,0.87,0.846	0.632,0.652,0.635	0.187
27437	ENSG00000196141	SPATS2L	chr2	+	201303844	201304051	201283972	201284219	201305371	201305507	27437	43,72,50	28,74,48	97,195,246	37,83,119	254	61	1.95731766409e-05	0.00111654829774	0.269,0.189,0.2	0.386,0.361,0.332	-0.14
24705	ENSG00000152601	MBNL1	chr3	+	152164492	152164546	152163070	152163328	152165408	152165562	24705	108,206,95	39,95,49	58,131,141	15,28,19	94	61	1.99140772217e-05	0.00113282173916	0.642,0.585,0.557	0.715,0.752,0.828	-0.17
20773	ENSG00000114956	DGUOK	chr2	+	74177727	74177859	74173845	74174033	74185272	74185372	20773	49,105,40	21,56,25	23,57,65	35,57,79	179	61	2.15998693309e-05	0.00121514182023	0.443,0.39,0.353	0.183,0.254,0.219	0.177
34001	ENSG00000179889	PDXDC1	chr16	+	15095632	15095713	15092196	15092262	15098043	15098190	34001	101,265,112	12,26,13	136,323,355	6,10,14	126	59	2.18082018753e-05	0.00122348217959	0.798,0.827,0.801	0.914,0.938,0.922	-0.116
12812	ENSG00000149547	EI24	chr11	+	125439999	125440086	125439175	125439469	125442353	125442465	12812	20,68,39	26,51,39	4,4,9	17,25,22	134	61	2.29933508019e-05	0.00127490174484	0.259,0.378,0.313	0.097,0.068,0.157	0.209
39651	ENSG00000115380	EFEMP1	chr2	-	56104880	56105000	56102080	56102200	56108746	56108869	39651	351,692,317	29,59,38	283,464,528	11,20,23	167	61	2.29763372613e-05	0.00127490174484	0.816,0.811,0.753	0.904,0.894,0.893	-0.104
11015	ENSG00000118482	PHF3	chr6	+	64356523	64356700	64345740	64346055	64389900	64390062	11015	75,207,85	15,32,17	50,97,118	20,35,53	224	61	2.37753591026e-05	0.00130157308636	0.577,0.638,0.577	0.405,0.43,0.377	0.193
7802	ENSG00000130731	C16orf13	chr16	-	685517	685774	684736	684797	686093	686358	7802	144,293,143	16,31,21	100,123,133	20,47,41	297	54	2.43939991307e-05	0.00132475677946	0.621,0.632,0.553	0.476,0.322,0.371	0.212
13964	ENSG00000120913	PDLIM2	chr8	+	22446810	22446887	22442833	22442912	22447108	22447197	13964	47,70,39	0,0,0	30,64,73	4,13,8	124	61	2.66901951752e-05	0.00143038374932	1.0,1.0,1.0	0.787,0.708,0.818	0.229
21354	ENSG00000153786	ZDHHC7	chr16	-	85022368	85022479	85015475	85015600	85023909	85024241	21354	59,175,80	39,83,26	25,25,39	18,56,69	158	61	2.69963437175e-05	0.0014429935428	0.369,0.449,0.543	0.349,0.147,0.179	0.229
39254	ENSG00000251022	THAP9-AS1	chr4	-	83819141	83819215	83814161	83816000	83821229	83821376	39254	44,127,62	6,16,8	43,137,194	0,6,4	122	61	2.72096155807e-05	0.00145058591964	0.786,0.799,0.795	1.0,0.919,0.96	-0.166
11669	ENSG00000137965	IFI44	chr1	+	79115870	79116337	79115526	79115590	79119927	79119964	11669	528,1219,621	7,14,14	3180,6443,8121	120,204,305	479	26	2.79361419901e-05	0.0014854295865	0.804,0.825,0.707	0.59,0.632,0.591	0.174
25183	ENSG00000160752	FDPS	chr1	+	155279543	155279756	155278749	155278867	155279833	155279996	25183	70,143,67	12,21,13	44,61,108	19,30,39	260	61	2.80640728754e-05	0.0014858517817	0.578,0.615,0.547	0.352,0.323,0.394	0.224
6977	ENSG00000141682	PMAIP1	chr18	+	57567659	57567946	57567267	57567467	57569878	57570195	6977	30,62,39	25,100,79	61,157,149	25,89,144	334	61	2.80900042207e-05	0.0014858517817	0.18,0.102,0.083	0.308,0.244,0.159	-0.115
4343	ENSG00000125503	PPP1R12C	chr19	-	55607629	55607703	55607418	55607546	55610151	55610226	4343	69,146,85	0,0,0	108,182,153	4,14,13	122	61	2.85281758839e-05	0.00150511995305	1.0,1.0,1.0	0.931,0.867,0.855	0.116
1043	ENSG00000257621	RP11-349A22.5	chr14	-	58759783	58759856	58758352	58758425	58764672	58764802	1043	12,26,9	14,45,18	0,3,11	16,36,49	122	61	2.93099029399e-05	0.00153443746368	0.3,0.224,0.2	0.0,0.04,0.101	0.194
17795	ENSG00000069956	MAPK6	chr15	+	52334950	52335030	52311434	52311573	52338026	52338306	17795	16,16,10	38,93,45	0,0,3	22,31,71	127	61	3.05817926788e-05	0.0015969184818	0.168,0.076,0.096	0.0,0.0,0.02	0.107
25188	ENSG00000160752	FDPS	chr1	+	155279579	155279756	155278706	155278867	155279833	155279996	25188	60,139,62	12,21,13	41,55,100	19,30,39	224	61	3.15104227888e-05	0.00163701469412	0.577,0.643,0.565	0.37,0.333,0.411	0.224
31590	ENSG00000172890	NADSYN1	chr11	+	71187078	71188484	71185440	71185572	71189440	71189515	31590	54,170,71	11,17,11	35,100,115	17,27,46	1453	61	3.22486240639e-05	0.00167110236402	0.171,0.296,0.213	0.08,0.135,0.095	0.123
14807	ENSG00000105778	AVL9	chr7	+	32619830	32619884	32615566	32615684	32620413	32620502	14807	48,164,81	0,0,0	18,26,36	0,4,4	94	61	3.34005878693e-05	0.00171766030552	1.0,1.0,1.0	1.0,0.808,0.854	0.113
22934	ENSG00000010322	NISCH	chr3	+	52514894	52515125	52514154	52514311	52518528	52518653	22934	60,132,80	2,8,1	29,79,85	4,15,19	278	61	3.56595446707e-05	0.00181540582478	0.868,0.784,0.946	0.614,0.536,0.495	0.318
39436	ENSG00000104731	KLHDC4	chr16	-	87764157	87764250	87760370	87760530	87782278	87782415	39436	123,273,133	2,4,0	114,252,281	6,15,21	140	61	3.60356405928e-05	0.00182553686734	0.964,0.967,1.0	0.892,0.88,0.854	0.102
1697	ENSG00000111907	TPD52L1	chr6	+	125574862	125574901	125569427	125569529	125583979	125584643	1697	38,86,35	54,124,47	35,54,48	13,37,30	64	61	3.63575662778e-05	0.00183727503039	0.401,0.398,0.415	0.72,0.582,0.604	-0.231
3365	ENSG00000026508	CD44	chr11	+	35229651	35229756	35211381	35211612	35232792	35232996	3365	61,124,54	4,7,1	23,36,52	4,8,15	152	61	4.27160809758e-05	0.00212692662365	0.86,0.877,0.956	0.698,0.644,0.582	0.256
11020	ENSG00000118482	PHF3	chr6	+	64356431	64356700	64346015	64346055	64389900	64390062	11020	109,333,149	15,30,14	75,158,188	19,34,47	288	33	4.48700581412e-05	0.00222872861962	0.454,0.56,0.549	0.311,0.347,0.314	0.197
22556	ENSG00000060237	WNK1	chr12	+	988738	989197	987380	987527	990857	990955	22556	127,297,153	39,94,36	141,284,345	23,42,52	506	61	4.56850721536e-05	0.00226368976742	0.282,0.276,0.339	0.425,0.449,0.444	-0.14
39367	ENSG00000155366	RHOC	chr1	-	113247721	113247790	113246265	113246428	113249699	113249755	39367	140,270,151	116,210,133	60,114,126	85,161,172	110	49	5.04449833943e-05	0.00245768441824	0.35,0.364,0.336	0.239,0.24,0.246	0.108
9263	ENSG00000116747	TROVE2	chr1	+	193038163	193038311	193028748	193028906	193044949	193045020	9263	120,312,130	12,43,16	47,115,123	1,2,5	195	61	5.53283205033e-05	0.00267005034846	0.758,0.694,0.718	0.936,0.947,0.885	-0.199
12842	ENSG00000131381	ZFYVE20	chr3	-	15139625	15139781	15138041	15138217	15140541	15140640	12842	41,98,57	0,4,0	25,48,58	5,5,16	203	61	5.58484852127e-05	0.00268878109068	1.0,0.88,1.0	0.6,0.743,0.521	0.339
36085	ENSG00000205531	NAP1L4	chr11	-	2970456	2970494	2965666	2966876	2972488	2972545	36085	57,161,98	26,55,23	22,57,98	33,35,90	51	50	6.02575808472e-05	0.00287387736289	0.682,0.742,0.807	0.395,0.615,0.516	0.235
19422	ENSG00000205937	RNPS1	chr16	-	2314573	2314761	2314176	2314332	2318055	2318092	19422	450,1142,545	25,47,29	270,616,971	33,48,90	204	30	6.27657170138e-05	0.00297954272025	0.726,0.781,0.734	0.546,0.654,0.613	0.143
18991	ENSG00000108469	RECQL5	chr17	-	73646596	73646798	73627571	73627748	73647265	73647345	18991	13,36,9	13,34,9	4,17,19	20,49,46	249	61	6.63444583237e-05	0.00313481413866	0.197,0.206,0.197	0.047,0.078,0.092	0.128
41903	ENSG00000256053	APOPT1	chr14	+	104029551	104029716	104029389	104029461	104037959	104038157	41903	4,16,8	27,51,30	8,32,27	12,27,42	212	61	6.62665537486e-05	0.00313481413866	0.041,0.083,0.071	0.161,0.254,0.156	-0.125
34000	ENSG00000179889	PDXDC1	chr16	+	15095632	15095744	15092196	15092262	15098043	15098190	34000	57,172,70	12,26,13	78,191,218	6,10,14	157	59	6.87657948888e-05	0.00320461192886	0.641,0.713,0.669	0.83,0.878,0.854	-0.18
26336	ENSG00000198836	OPA1	chr3	+	193343880	193343991	193336657	193336725	193349400	193349454	26336	88,237,100	14,39,24	30,70,91	15,29,37	144	47	7.1738660119e-05	0.00332035866664	0.672,0.665,0.576	0.395,0.441,0.445	0.211
26180	ENSG00000083520	DIS3	chr13	-	73354983	73355141	73352324	73352518	73355426	73355494	26180	160,395,189	7,15,7	103,248,331	9,23,38	205	61	7.68523958339e-05	0.00351707649698	0.872,0.887,0.889	0.773,0.762,0.722	0.13
22936	ENSG00000010322	NISCH	chr3	+	52514894	52515053	52514199	52514311	52518528	52518653	22936	34,82,40	2,8,1	16,49,50	4,15,19	206	61	8.03205238586e-05	0.00365117738478	0.834,0.752,0.922	0.542,0.492,0.438	0.345
11670	ENSG00000137965	IFI44	chr1	+	79116225	79116337	79115516	79115590	79119927	79119964	11670	85,181,99	7,14,14	525,970,1252	120,204,305	128	30	8.21417152217e-05	0.00371736895664	0.74,0.752,0.624	0.506,0.527,0.49	0.198
26157	ENSG00000173227	SYT12	chr11	+	66797905	66798030	66797570	66797649	66802115	66802309	26157	0,3,2	12,24,18	18,41,14	23,44,41	172	61	9.62242099075e-05	0.00430682645004	0.0,0.042,0.038	0.217,0.248,0.108	-0.164
40138	ENSG00000123146	CD97	chr19	+	14507888	14508035	14501735	14501891	14508469	14508616	40138	14,24,9	2,3,3	11,15,21	6,21,31	194	61	9.91825554679e-05	0.00441980906368	0.688,0.716,0.485	0.366,0.183,0.176	0.388
21704	ENSG00000108021	FAM208B	chr10	+	5751492	5751626	5726904	5727138	5754356	5754502	21704	82,206,104	0,4,0	56,138,166	3,14,10	181	61	0.000103583851322	0.00458583724385	1.0,0.946,1.0	0.863,0.769,0.848	0.155
12890	ENSG00000112685	EXOC2	chr6	-	689138	689212	637700	637861	693018	693111	12890	23,33,14	28,53,27	8,20,12	28,70,65	122	61	0.000114268311916	0.00504314225702	0.291,0.237,0.206	0.125,0.125,0.085	0.133
39368	ENSG00000155366	RHOC	chr1	-	113247721	113247745	113246265	113246428	113249699	113249724	39368	103,195,105	116,210,133	43,81,91	85,161,172	17	18	0.000117660876699	0.0051641460215	0.485,0.496,0.455	0.349,0.348,0.359	0.127
21201	ENSG00000232559	GS1-124K5.12	chr7	-	66041741	66041919	66038371	66038537	66057243	66057373	21201	54,116,72	0,0,0	46,85,123	6,7,8	225	61	0.000122579898941	0.00536847234824	1.0,1.0,1.0	0.675,0.767,0.807	0.25
3486	ENSG00000130508	PXDN	chr2	-	1691403	1691475	1687851	1687923	1695699	1695771	3486	41,167,55	2,10,4	22,38,63	6,9,13	122	61	0.00012384223937	0.00541211846517	0.911,0.893,0.873	0.647,0.679,0.708	0.214
5815	ENSG00000185246	PRPF39	chr14	+	45565626	45565961	45565305	45565431	45566089	45566208	5815	55,183,63	14,51,19	56,129,195	6,15,25	382	61	0.000128422429348	0.00558829652494	0.385,0.364,0.346	0.598,0.579,0.555	-0.212
3747	ENSG00000125648	SLC25A23	chr19	-	6453991	6454099	6452322	6452490	6454333	6454416	3747	88,180,96	0,0,0	42,74,96	3,4,5	155	61	0.000130511490499	0.00566709275909	1.0,1.0,1.0	0.846,0.879,0.883	0.131
29417	ENSG00000138050	THUMPD2	chr2	-	39984387	39984508	39983028	39983100	39988470	39988558	29417	6,26,17	20,54,13	12,32,62	6,19,13	168	61	0.000132450807262	0.00572688044563	0.098,0.149,0.322	0.421,0.379,0.634	-0.288
18183	ENSG00000157823	AP3S2	chr15	-	90420537	90420656	90414706	90414778	90431752	90431864	18183	15,29,22	44,89,37	15,17,42	13,26,32	166	61	0.000136622960073	0.00586988730356	0.111,0.107,0.179	0.298,0.194,0.325	-0.14
19176	ENSG00000105855	ITGB8	chr7	+	20421349	20421508	20420288	20420454	20431025	20431121	19176	110,291,142	4,19,11	93,242,327	0,5,5	206	61	0.000141768791057	0.00602739338179	0.891,0.819,0.793	1.0,0.935,0.951	-0.128
14369	ENSG00000154710	RABGEF1	chr7	+	66233817	66234012	66205719	66205779	66236869	66237065	14369	24,69,41	14,42,13	4,22,47	15,37,47	234	53	0.000148308361199	0.00625320864559	0.28,0.271,0.417	0.057,0.119,0.185	0.202
22419	ENSG00000131051	RBM39	chr20	-	34327314	34327469	34326889	34326939	34328745	34328809	22419	133,301,158	88,199,124	127,247,305	47,112,136	180	39	0.000148930849748	0.006266480899	0.247,0.247,0.216	0.369,0.323,0.327	-0.103
5585	ENSG00000104231	ZFAND1	chr8	-	82629483	82629523	82627221	82627349	82630416	82630459	5585	33,43,24	38,92,32	20,49,66	13,31,44	41	36	0.000156937181131	0.00658974369842	0.433,0.291,0.397	0.575,0.581,0.568	-0.201
7800	ENSG00000130731	C16orf13	chr16	-	685611	685774	684718	684797	686093	686302	7800	137,297,121	16,31,21	101,124,125	20,47,41	210	61	0.000158847670896	0.00664552395026	0.713,0.736,0.626	0.595,0.434,0.47	0.192
37906	ENSG00000113068	PFDN1	chr5	-	139680000	139680167	139660544	139661118	139682625	139682671	37906	212,619,276	7,14,10	196,467,711	10,27,58	192	39	0.00016760197192	0.00693742715071	0.86,0.9,0.849	0.799,0.778,0.713	0.106
19125	ENSG00000173698	GPR64	chrX	-	19013013	19013166	19007431	19009166	19014168	19014270	19125	84,239,103	15,19,19	70,154,206	1,4,11	200	61	0.000168209183211	0.00694843816652	0.631,0.793,0.623	0.955,0.922,0.851	-0.227
37845	ENSG00000153066	TXNDC11	chr16	-	11794307	11794420	11791980	11792181	11815432	11815526	37845	108,255,99	0,3,0	63,161,210	6,4,15	160	61	0.000170902087467	0.00703115355811	1.0,0.97,1.0	0.8,0.939,0.842	0.13
33304	ENSG00000114346	ECT2	chr3	+	172473272	172473365	172473084	172473164	172474772	172474920	33304	156,399,196	56,151,63	48,178,253	38,121,129	140	61	0.000182819219828	0.00747613134899	0.548,0.535,0.575	0.355,0.391,0.461	0.15
27078	ENSG00000160813	PPP1R35	chr7	-	100033253	100033390	100032904	100033156	100033470	100034046	27078	181,384,160	11,31,16	223,393,347	8,14,9	184	61	0.000185042956346	0.00755190341881	0.845,0.804,0.768	0.902,0.903,0.927	-0.105
22365	ENSG00000126790	L3HYPDH	chr14	-	59941156	59941244	59939688	59939808	59942586	59942724	22365	0,3,1	18,61,24	1,10,9	11,16,33	135	61	0.000186672391839	0.0076031665196	0.0,0.022,0.018	0.039,0.22,0.11	-0.11
32826	ENSG00000107779	BMPR1A	chr10	+	88603162	88603267	88598695	88598736	88635623	88635842	32826	29,76,37	34,93,42	0,20,25	21,48,59	125	34	0.000188841810834	0.00767617460606	0.188,0.182,0.193	0.0,0.102,0.103	0.119
27523	ENSG00000186908	ZDHHC17	chr12	+	77214837	77214947	77209636	77209799	77216185	77216311	27523	6,7,7	18,28,23	15,14,25	7,18,21	157	61	0.00019580691731	0.00788723023351	0.115,0.089,0.106	0.454,0.232,0.316	-0.231
36154	ENSG00000213516	RBMXL1	chr1	-	89453934	89454034	89445141	89449749	89458267	89458643	36154	37,103,41	10,17,10	53,147,145	4,13,6	147	61	0.000195970463941	0.00788723023351	0.606,0.715,0.63	0.846,0.824,0.909	-0.209
1924	ENSG00000062716	VMP1	chr17	+	57812698	57812834	57808781	57808883	57886156	57886237	1924	151,335,152	65,165,81	166,303,402	46,94,121	183	61	0.000199228578146	0.00798679132666	0.436,0.404,0.385	0.546,0.518,0.525	-0.121
6732	ENSG00000161533	ACOX1	chr17	-	73956295	73956456	73953539	73953647	73969705	73969866	6732	65,170,82	8,22,9	55,126,132	15,40,34	208	61	0.000199100064658	0.00798679132666	0.704,0.694,0.728	0.518,0.48,0.532	0.199
7869	ENSG00000111452	GPR133	chr12	+	131453521	131453617	131451007	131451091	131456002	131456125	7869	31,81,36	15,31,8	49,110,127	6,17,10	143	61	0.000200661254028	0.00802842129328	0.469,0.527,0.657	0.777,0.734,0.844	-0.234
17902	ENSG00000257379	RP11-793H13.8	chr12	+	53858543	53858636	53856276	53856351	53859715	53859757	17902	245,541,281	70,119,86	143,359,348	25,46,58	114	35	0.000203057043281	0.00806711674256	0.518,0.583,0.501	0.637,0.706,0.648	-0.13
10582	ENSG00000119523	ALG2	chr9	-	101983260	101983419	101978707	101981118	101983828	101984224	10582	65,158,79	21,44,26	38,88,123	24,59,64	206	61	0.00020666080008	0.00818802955959	0.478,0.515,0.474	0.319,0.306,0.363	0.16
10666	ENSG00000225241	RP11-640M9.2	chr1	+	144595834	144595952	144593807	144593965	144598511	144598780	10666	54,102,44	0,0,0	41,73,65	4,12,3	165	61	0.000209471096499	0.00823634959137	1.0,1.0,1.0	0.791,0.692,0.889	0.209
22558	ENSG00000060237	WNK1	chr12	+	989886	990165	987377	987527	990857	990955	22558	151,308,147	39,94,36	121,273,394	23,42,52	326	61	0.00020962400113	0.00823634959137	0.42,0.38,0.433	0.496,0.549,0.586	-0.133
39633	ENSG00000123983	ACSL3	chr2	+	223765391	223765498	223752547	223752606	223773450	223773868	39633	159,335,171	79,172,95	93,169,184	61,144,189	145	52	0.000209902550352	0.00823634959137	0.419,0.411,0.392	0.353,0.296,0.259	0.105
34652	ENSG00000166888	STAT6	chr12	-	57501387	57501526	57501013	57501097	57501945	57502082	34652	129,339,142	20,23,13	184,400,473	9,11,20	186	61	0.000233418237108	0.00906533288421	0.679,0.829,0.782	0.87,0.923,0.886	-0.13
17637	ENSG00000163719	MTMR14	chr3	+	9719667	9719742	9719000	9719071	9724861	9724901	17637	42,134,91	3,10,7	54,98,93	0,0,0	94	33	0.000237384156356	0.00919073829694	0.831,0.825,0.82	1.0,1.0,1.0	-0.175
24708	ENSG00000152601	MBNL1	chr3	+	152173330	152173366	152165408	152165562	152174055	152174150	24708	44,78,57	22,68,31	29,51,71	11,13,12	58	61	0.000240482146797	0.00929301502755	0.678,0.547,0.659	0.735,0.805,0.862	-0.173
23958	ENSG00000065613	SLK	chr10	+	105770573	105770666	105767934	105768114	105777917	105778047	23958	79,197,105	73,139,69	46,60,108	40,121,168	140	61	0.000257231445844	0.00976423503798	0.32,0.382,0.399	0.334,0.178,0.219	0.123
25293	ENSG00000197381	ADARB1	chr21	+	46540708	46540874	46494483	46494708	46548316	46548488	25293	98,263,107	17,29,24	23,33,45	14,21,13	213	61	0.000257470867439	0.00976423503798	0.623,0.722,0.561	0.32,0.31,0.498	0.259
32788	ENSG00000203791	METTL10	chr10	-	126450868	126451127	126448984	126449072	126453960	126454177	32788	62,183,81	33,83,34	82,233,335	25,64,76	306	61	0.000268492161189	0.0101256349308	0.272,0.305,0.322	0.395,0.421,0.468	-0.128
5647	ENSG00000050748	MAPK9	chr5	-	179713974	179714067	179707439	179707608	179718847	179719053	5647	15,51,27	7,17,4	10,13,24	15,20,21	140	61	0.000271682372684	0.0102063361466	0.483,0.567,0.746	0.225,0.221,0.332	0.339
20768	ENSG00000114956	DGUOK	chr2	+	74177753	74177859	74173845	74174033	74185272	74185372	20768	33,70,22	21,56,25	16,38,40	35,57,79	153	61	0.000284738781289	0.0106203393424	0.385,0.333,0.26	0.154,0.21,0.168	0.149
24709	ENSG00000152601	MBNL1	chr3	+	152173330	152173366	152165408	152165562	152177059	152177134	24709	29,47,35	8,19,8	13,27,43	0,3,0	58	61	0.000290050430101	0.0107612962941	0.792,0.722,0.821	1.0,0.904,1.0	-0.19
16802	ENSG00000126746	ZNF384	chr12	-	6781515	6781698	6779925	6780004	6782381	6782606	16802	46,97,56	28,49,28	15,22,38	16,23,50	230	61	0.000301022631053	0.0111258182965	0.303,0.344,0.347	0.199,0.202,0.168	0.142
33170	ENSG00000060971	ACAA1	chr3	-	38173086	38173129	38170780	38170879	38173416	38173437	33170	6,30,18	8,14,5	26,55,72	2,6,6	36	14	0.000307278080886	0.0113159459625	0.226,0.455,0.583	0.835,0.781,0.824	-0.392
5526	ENSG00000133030	MPRIP	chr17	+	17083920	17083983	17083316	17083402	17088136	17088874	5526	112,309,132	81,170,106	71,103,117	58,140,181	112	61	0.000312191022772	0.0114761194562	0.43,0.497,0.404	0.4,0.286,0.26	0.128
19174	ENSG00000168137	SETD5	chr3	+	9476273	9476314	9476017	9476169	9476507	9476566	19174	7,19,13	18,59,26	10,33,60	8,44,45	59	52	0.000317822374754	0.0116202022655	0.255,0.221,0.306	0.524,0.398,0.54	-0.227
16980	ENSG00000105821	DNAJC2	chr7	-	102967778	102967825	102966989	102967131	102968102	102968201	16980	13,46,19	73,169,98	21,77,81	58,145,211	80	61	0.000323654672811	0.0117700489496	0.12,0.172,0.129	0.216,0.288,0.226	-0.103
4897	ENSG00000164649	CDCA7L	chr7	-	21951234	21951372	21947818	21948125	21956371	21956512	4897	160,377,185	7,12,2	64,112,156	7,8,14	185	61	0.000325762965246	0.0118045601196	0.883,0.912,0.968	0.751,0.822,0.786	0.135
30644	ENSG00000257103	LSM14A	chr19	+	34706028	34706205	34699833	34699956	34706500	34706566	30644	139,293,165	15,20,14	128,306,463	0,13,15	222	59	0.000337708835035	0.0122157023543	0.711,0.796,0.758	1.0,0.862,0.891	-0.163
9213	ENSG00000087586	AURKA	chr20	-	54965611	54965721	54963211	54963258	54967223	54967323	9213	102,245,120	7,14,12	41,94,118	8,13,27	136	40	0.000339068492565	0.0122431380338	0.811,0.837,0.746	0.601,0.68,0.562	0.184
6442	ENSG00000182150	ERCC6L2	chr9	+	98729740	98729907	98728843	98728996	98732857	98732938	6442	2,4,3	12,30,14	12,22,28	19,24,43	214	61	0.000341848743404	0.0123216808131	0.045,0.037,0.058	0.153,0.207,0.157	-0.126
17991	ENSG00000124782	RREB1	chr6	+	7240670	7240835	7229229	7232140	7246656	7247454	17991	38,81,42	10,28,15	14,69,62	16,45,46	212	61	0.000345045174508	0.0123930246541	0.522,0.454,0.446	0.201,0.306,0.279	0.212
39069	ENSG00000145216	FIP1L1	chr4	+	54280781	54280889	54265896	54266006	54292038	54292132	39069	36,111,60	30,83,41	66,146,176	25,57,77	155	61	0.000352807896595	0.0126272984432	0.321,0.345,0.365	0.51,0.502,0.474	-0.152
13603	ENSG00000139793	MBNL2	chr13	+	98009049	98009103	97999294	97999321	98009735	98009889	13603	10,24,15	22,61,24	19,37,44	14,31,46	53	20	0.000363369474391	0.0129370967587	0.146,0.129,0.191	0.339,0.311,0.265	-0.15
4278	ENSG00000257267	ZNF271	chr18	+	32870973	32871196	32870245	32870355	32885939	32890730	4278	153,333,151	2,6,1	107,248,319	6,11,20	270	61	0.00036619379185	0.0130148980297	0.945,0.926,0.972	0.801,0.836,0.783	0.141
20446	ENSG00000180900	SCRIB	chr8	-	144874045	144874083	144873558	144873610	144874160	144874303	20446	24,79,34	4,6,5	42,79,90	0,0,2	46	45	0.000372113211604	0.0132022396417	0.854,0.928,0.869	1.0,1.0,0.978	-0.109
29772	ENSG00000100722	ZC3H14	chr14	+	89063077	89063152	89044328	89044484	89073586	89073707	29772	117,239,102	5,17,6	39,96,120	8,18,15	122	61	0.000384766595411	0.0135566984698	0.921,0.875,0.895	0.709,0.727,0.8	0.152
11846	ENSG00000166037	CEP57	chr11	+	95528679	95528723	95523676	95523907	95532395	95532552	11846	49,77,54	78,197,68	14,24,35	54,96,125	74	61	0.000392160668146	0.0137843571496	0.341,0.244,0.396	0.176,0.171,0.188	0.149
1705	ENSG00000106723	SPIN1	chr9	+	91033764	91033866	91003358	91003453	91041296	91041506	1705	21,80,21	12,43,15	13,28,23	10,38,67	149	61	0.000392581740574	0.0137843571496	0.417,0.432,0.364	0.347,0.232,0.123	0.17
34658	ENSG00000164211	STARD4	chr5	-	110843026	110843140	110842027	110842077	110848082	110848233	34658	57,151,70	6,9,8	133,239,311	4,3,10	143	43	0.000398422303611	0.0139413577544	0.741,0.835,0.725	0.909,0.96,0.903	-0.157
5812	ENSG00000185246	PRPF39	chr14	+	45565798	45565961	45565400	45565431	45566089	45566208	5812	24,98,26	14,51,19	24,64,94	6,15,25	173	24	0.000412085736799	0.0143210341807	0.192,0.21,0.16	0.357,0.372,0.343	-0.17
35130	ENSG00000265681	RPL17	chr18	-	47018105	47018203	47017901	47017954	47018644	47018769	35130	73,149,86	89,119,56	55,125,139	30,53,65	130	46	0.00043164177456	0.0149285826761	0.225,0.307,0.352	0.393,0.455,0.431	-0.132
4896	ENSG00000164649	CDCA7L	chr7	-	21951234	21951369	21947984	21948125	21956371	21956512	4896	150,286,149	7,12,2	51,87,135	7,8,14	182	61	0.000434689590356	0.0149534687628	0.878,0.889,0.961	0.709,0.785,0.764	0.157
19344	ENSG00000205885	C1RL-AS1	chr12	+	7267981	7271273	7267725	7267815	7271494	7271622	19344	538,2029,902	0,4,1	482,927,1196	2,13,10	3339	61	0.00043584272833	0.0149678535623	1.0,0.903,0.943	0.815,0.566,0.686	0.26
13298	ENSG00000063241	ISOC2	chr19	-	55967002	55967212	55966626	55966697	55967715	55967856	13298	501,938,497	42,62,42	146,267,220	15,42,63	257	61	0.000476643754708	0.016151164833	0.739,0.782,0.737	0.698,0.601,0.453	0.169
42541	ENSG00000112763	BTN2A1	chr6	+	26458834	26458946	26458149	26458370	26459708	26460056	42541	33,56,53	3,11,7	57,90,104	0,6,1	159	61	0.000490063843154	0.0164147206675	0.808,0.661,0.744	1.0,0.852,0.976	-0.205
8449	ENSG00000110274	CEP164	chr11	+	117234144	117234222	117233119	117233254	117241795	117242182	8449	27,87,39	0,7,6	26,40,56	10,16,16	125	61	0.000488661126247	0.0164147206675	1.0,0.858,0.76	0.559,0.55,0.631	0.293
24715	ENSG00000152601	MBNL1	chr3	+	152174055	152174150	152165408	152165562	152177059	152177134	24715	128,325,143	8,19,8	71,139,168	0,3,0	142	61	0.000494796100985	0.0165460141159	0.873,0.88,0.885	1.0,0.952,1.0	-0.105
9733	ENSG00000008130	NADK	chr1	-	1685489	1685647	1685005	1685088	1685722	1685822	9733	97,247,118	7,15,9	188,338,361	0,11,10	205	61	0.000511869092007	0.0170609068064	0.805,0.831,0.796	1.0,0.901,0.915	-0.128
1302	ENSG00000132716	DCAF8	chr1	-	160231074	160231115	160213749	160213824	160232065	160232226	1302	55,122,52	3,5,4	38,87,116	7,16,20	68	61	0.000519803949687	0.0172688538913	0.943,0.956,0.921	0.83,0.83,0.839	0.107
411	ENSG00000163660	CCNL1	chr3	-	156869517	156869719	156868070	156868170	156869965	156870030	411	43,107,54	23,71,42	87,159,198	27,57,81	246	58	0.000522263010965	0.0173222902578	0.306,0.262,0.233	0.432,0.397,0.366	-0.131
23193	ENSG00000116786	PLEKHM2	chr1	+	16047823	16047883	16046228	16046415	16051811	16052040	23193	17,42,22	4,8,3	30,73,100	13,41,62	106	61	0.000525969208934	0.0174168503088	0.71,0.751,0.808	0.57,0.506,0.481	0.237
4172	ENSG00000135336	ORC3	chr6	+	88304259	88304331	88304070	88304125	88311501	88311599	4172	3,6,0	22,63,27	0,9,16	12,11,31	109	48	0.000547632262078	0.0180754149388	0.057,0.04,0.0	0.0,0.265,0.185	-0.118
28445	ENSG00000100227	POLDIP3	chr22	-	42997975	42998062	42995703	42995799	42998775	42999018	28445	95,205,96	18,27,30	106,225,361	5,22,32	134	61	0.000550687851361	0.0181468577556	0.706,0.776,0.593	0.906,0.823,0.837	-0.164
12836	ENSG00000006125	AP2B1	chr17	+	33997875	33997917	33984617	33984810	33998772	33998919	12836	17,38,17	67,134,69	7,32,33	20,42,45	70	61	0.000553401969022	0.0181587032514	0.181,0.198,0.177	0.234,0.399,0.39	-0.156
35763	ENSG00000175061	FAM211A-AS1	chr17	+	16342841	16343017	16342640	16342728	16343498	16343567	35763	793,1890,913	373,705,377	524,1088,1870	172,335,386	223	61	0.000562287700598	0.018398285101	0.368,0.423,0.398	0.455,0.47,0.57	-0.102
22434	ENSG00000085978	ATG16L1	chr2	+	234182366	234182423	234181611	234181698	234183321	234183424	22434	33,84,38	19,51,23	10,29,17	20,34,24	100	61	0.000583824413318	0.01899294597	0.514,0.501,0.502	0.234,0.342,0.302	0.213
40707	ENSG00000072864	NDE1	chr16	+	15793585	15793711	15790565	15790717	15818047	15818079	40707	14,34,23	2,6,3	6,19,37	8,12,17	137	25	0.000589333704043	0.0190807327231	0.561,0.508,0.583	0.12,0.224,0.284	0.341
1274	ENSG00000135341	MAP3K7	chr6	-	91228165	91228281	91223291	91226400	91228976	91229038	1274	46,133,60	2,13,4	51,158,188	0,3,3	157	55	0.000601595025402	0.0194159789102	0.89,0.782,0.84	1.0,0.949,0.956	-0.131
22188	ENSG00000122417	ODF2L	chr1	-	86851140	86851273	86850358	86850484	86852597	86852769	22188	86,164,76	9,27,12	76,139,216	3,9,12	180	61	0.000607064024282	0.0195305827085	0.764,0.673,0.682	0.896,0.84,0.859	-0.159
1300	ENSG00000132716	DCAF8	chr1	-	160231074	160231148	160213749	160213824	160232065	160232266	1300	60,153,59	3,5,4	45,103,145	7,16,20	122	61	0.000615752430391	0.0196857115305	0.909,0.939,0.881	0.763,0.763,0.784	0.14
40209	ENSG00000170456	DENND5B	chr12	-	31652539	31652605	31648743	31648853	31743639	31743946	40209	41,93,33	7,8,3	10,35,32	4,10,15	118	61	0.000628894719838	0.0200429436142	0.752,0.857,0.85	0.564,0.644,0.524	0.242
35761	ENSG00000175061	FAM211A-AS1	chr17	+	16342894	16343017	16342640	16342728	16343498	16343567	35761	476,1146,604	373,705,377	318,747,1338	172,335,386	170	61	0.000631096542987	0.0200503605272	0.314,0.368,0.365	0.399,0.444,0.554	-0.117
9909	ENSG00000123240	OPTN	chr10	+	13150137	13150289	13142172	13142302	13151111	13151288	9909	21,54,23	31,54,27	97,210,237	52,133,152	199	61	0.000630510577501	0.0200503605272	0.172,0.235,0.207	0.364,0.326,0.323	-0.133
10877	ENSG00000117859	OSBPL9	chr1	+	52221991	52222030	52215816	52215867	52226361	52226452	10877	52,112,58	18,32,11	26,31,48	11,31,34	47	44	0.000657300430929	0.0206947065623	0.73,0.766,0.832	0.689,0.484,0.569	0.195
25288	ENSG00000197381	ADARB1	chr21	+	46554629	46554747	46548316	46548488	46591524	46591599	25288	164,380,169	18,42,28	62,132,153	18,30,35	165	61	0.000664839521816	0.0207660381316	0.771,0.77,0.691	0.56,0.619,0.618	0.145
37973	ENSG00000172530	BANP	chr16	+	88037900	88038017	88017689	88017865	88039695	88039871	37973	129,268,126	4,14,2	103,239,279	13,21,27	164	61	0.000664362839129	0.0207660381316	0.923,0.877,0.959	0.747,0.809,0.794	0.136
7965	ENSG00000005801	ZNF195	chr11	-	3381949	3382018	3381614	3381795	3382972	3383119	7965	4,10,1	24,64,34	1,14,17	11,19,32	122	61	0.000663063624478	0.0207660381316	0.077,0.072,0.014	0.043,0.269,0.21	-0.12
40110	ENSG00000146223	RPL7L1	chr6	+	42848598	42848704	42847670	42847689	42851188	42851352	40110	416,854,435	0,5,3	252,539,692	4,15,9	104	12	0.000700969181681	0.021761032599	1.0,0.952,0.944	0.879,0.806,0.899	0.104
22294	ENSG00000166295	ANAPC16	chr10	+	73983645	73983814	73975805	73975896	73990123	73990198	22294	320,677,284	3,25,9	126,245,233	9,13,18	216	61	0.000710724819107	0.0219968251385	0.968,0.884,0.899	0.798,0.842,0.785	0.109
43686	ENSG00000143061	IGSF3	chr1	-	117149113	117149173	117146245	117146647	117150563	117150953	43686	23,39,22	11,34,18	11,16,20	21,30,40	106	61	0.000731802122246	0.0225023437864	0.546,0.398,0.413	0.232,0.235,0.223	0.222
5553	ENSG00000130723	PRRC2B	chr9	+	134369791	134369873	134367555	134367647	134371126	134375584	5553	40,90,46	6,31,8	38,69,78	16,43,61	129	61	0.000739669123619	0.0226523198449	0.759,0.579,0.731	0.529,0.431,0.377	0.244
42627	ENSG00000070501	POLB	chr8	+	42196529	42196587	42196122	42196203	42202470	42202537	42627	31,64,24	13,22,13	29,76,67	3,12,11	101	60	0.000743258307467	0.0227274105579	0.586,0.633,0.523	0.852,0.79,0.783	-0.228
16287	ENSG00000013561	RNF14	chr5	+	141354368	141354520	141353147	141353307	141357867	141358395	16287	161,377,152	14,26,14	259,445,620	10,13,27	199	61	0.000747499308165	0.0228228237043	0.779,0.816,0.769	0.888,0.913,0.876	-0.104
15465	ENSG00000101972	STAG2	chrX	+	123155216	123155281	123095588	123095706	123156380	123156521	15465	72,151,75	46,99,34	29,85,95	53,75,103	116	61	0.000761972085641	0.0231727424447	0.451,0.445,0.537	0.223,0.373,0.327	0.17
36857	ENSG00000142453	CARM1	chr19	+	11032050	11032119	11031725	11031803	11032290	11033448	36857	11,18,13	16,53,24	9,28,34	10,17,29	122	61	0.000775891887797	0.0234089456222	0.256,0.145,0.213	0.31,0.452,0.37	-0.173
12631	ENSG00000141027	NCOR1	chr17	-	15990485	15990659	15989712	15989756	15995176	15995232	12631	56,121,55	17,43,26	23,54,76	20,49,42	185	25	0.000783027688915	0.0235544444383	0.308,0.276,0.222	0.135,0.13,0.196	0.115
31491	ENSG00000204580	DDR1	chr6	+	30853401	30853457	30850731	30850760	30856464	30856591	31491	68,114,76	5,22,8	30,47,38	6,26,26	59	22	0.000838439957285	0.0248541917469	0.835,0.659,0.78	0.651,0.403,0.353	0.289
1709	ENSG00000106723	SPIN1	chr9	+	91033692	91033866	91003345	91003453	91041296	91041506	1709	36,124,32	12,43,15	23,44,36	10,38,67	221	61	0.000867831184721	0.0255892237794	0.453,0.443,0.371	0.388,0.242,0.129	0.169
43267	ENSG00000172366	FAM195A	chr16	+	696471	696608	692119	692249	697416	697544	43267	74,187,78	56,102,49	35,74,63	34,84,67	184	61	0.00086826190187	0.0255892237794	0.305,0.378,0.345	0.254,0.226,0.238	0.103
30602	ENSG00000159658	EFCAB14	chr1	-	47154024	47154216	47152455	47152542	47155258	47155363	30602	235,561,251	14,54,23	106,253,359	20,48,45	239	61	0.000877407511389	0.0257976124932	0.811,0.726,0.736	0.575,0.574,0.671	0.151
33608	ENSG00000171302	CANT1	chr17	-	76996181	76996352	76993921	76994045	77005745	77005884	33608	28,94,44	29,79,28	3,7,36	16,34,37	218	61	0.000877866214476	0.0257976124932	0.213,0.25,0.305	0.05,0.054,0.214	0.15
39251	ENSG00000251022	THAP9-AS1	chr4	-	83816844	83816927	83814161	83816000	83821229	83821376	39251	87,236,87	6,16,8	67,162,256	0,6,4	130	61	0.000892985287225	0.0260913133061	0.872,0.874,0.836	1.0,0.927,0.968	-0.104
29386	ENSG00000135476	ESPL1	chr12	+	53679707	53680696	53677841	53677951	53681755	53682125	29386	380,974,468	0,5,0	154,298,292	3,3,6	1036	61	0.000897387054282	0.0261823601153	1.0,0.92,1.0	0.751,0.854,0.741	0.191
19835	ENSG00000196505	GDAP2	chr1	-	118420397	118420463	118412805	118413238	118420630	118420774	19835	5,9,9	26,45,21	0,0,3	14,35,45	118	61	0.000923012923679	0.0266887171004	0.09,0.094,0.181	0.0,0.0,0.033	0.111
5191	ENSG00000115504	EHBP1	chr2	+	63215065	63215173	63206322	63206470	63217850	63217975	5191	24,80,30	3,5,2	28,59,79	7,17,21	155	61	0.00092391581418	0.0266887171004	0.759,0.863,0.855	0.612,0.577,0.597	0.23
35520	ENSG00000115548	KDM3A	chr2	+	86687901	86687954	86684105	86684194	86691175	86691339	35520	3,24,10	13,60,34	0,3,6	15,45,43	92	61	0.000947406975506	0.0272513320003	0.133,0.21,0.163	0.0,0.042,0.085	0.126
5555	ENSG00000130723	PRRC2B	chr9	+	134349840	134351922	134348894	134349111	134353130	134353336	5555	1153,3157,1663	4,9,4	993,2440,3153	11,17,22	2129	61	0.000951134176365	0.0273199541631	0.892,0.91,0.923	0.721,0.804,0.804	0.132
38676	ENSG00000185090	MANEAL	chr1	+	38262415	38262492	38261408	38261518	38265515	38266805	38676	51,127,60	11,10,8	18,44,66	0,0,0	124	61	0.000961788315253	0.0275870690706	0.695,0.862,0.787	1.0,1.0,1.0	-0.219
2752	ENSG00000100241	SBF1	chr22	-	50895462	50895540	50894920	50895102	50897683	50897821	2752	70,142,52	20,50,15	34,71,67	15,52,49	125	61	0.000967030055684	0.0276984065879	0.631,0.581,0.628	0.525,0.4,0.4	0.172
40777	ENSG00000128513	POT1	chr7	-	124469307	124469396	124467267	124467359	124475332	124475468	40777	89,179,78	0,2,1	54,139,176	4,8,11	136	61	0.00097859833914	0.0279511292799	1.0,0.976,0.972	0.858,0.886,0.878	0.109
20492	ENSG00000129187	DCTD	chr4	-	183837571	183837692	183836613	183836728	183838440	183838630	20492	20,45,23	11,30,14	2,10,15	11,16,23	168	61	0.000985258125391	0.0280626317812	0.398,0.353,0.374	0.062,0.185,0.191	0.229
31272	ENSG00000178307	TMEM11	chr17	-	21114248	21114540	21101270	21102153	21117403	21117474	31272	122,271,159	26,66,44	64,147,220	43,54,85	339	61	0.00101545479576	0.0288018619995	0.458,0.425,0.394	0.211,0.329,0.318	0.14
23312	ENSG00000064607	SUGP2	chr19	-	19104446	19104549	19101696	19101958	19105174	19105295	23312	65,161,75	7,7,2	55,105,106	8,14,22	150	61	0.00106799633049	0.0300410846277	0.791,0.903,0.938	0.737,0.753,0.662	0.16
6817	ENSG00000136861	CDK5RAP2	chr9	-	123222849	123222945	123220727	123220900	123230137	123230275	6817	53,128,70	0,0,0	29,75,127	0,6,10	143	61	0.00108417555834	0.0304541175801	1.0,1.0,1.0	1.0,0.842,0.844	0.105
39812	ENSG00000147601	TERF1	chr8	+	73942570	73942630	73939174	73939287	73944276	73944368	39812	18,35,16	22,68,35	10,43,51	11,18,38	106	61	0.00111549573696	0.031204767422	0.32,0.229,0.208	0.343,0.579,0.436	-0.2
30766	ENSG00000129197	RPAIN	chr17	+	5331390	5331531	5329290	5329402	5335861	5336196	30766	82,290,145	1,2,1	50,105,137	3,4,7	188	61	0.00113204882308	0.0315186631276	0.964,0.979,0.979	0.844,0.895,0.864	0.106
16813	ENSG00000004866	ST7	chr7	+	116774177	116774246	116771938	116772014	116776134	116776289	16813	30,64,38	23,39,15	15,53,63	21,70,71	122	61	0.0011955226869	0.0330108528394	0.395,0.451,0.559	0.263,0.275,0.307	0.187
24419	ENSG00000181135	ZNF707	chr8	+	144774414	144774500	144773769	144773883	144775840	144775918	24419	6,27,16	17,38,24	3,12,15	17,54,57	133	61	0.00120811321284	0.0332027335756	0.139,0.246,0.234	0.075,0.092,0.108	0.115
39454	ENSG00000125089	SH3TC1	chr4	+	8218683	8218894	8217837	8217984	8219997	8220074	39454	74,146,82	0,0,0	104,188,201	4,9,11	258	61	0.00121791361142	0.0333993197465	1.0,1.0,1.0	0.86,0.832,0.812	0.165
9595	ENSG00000110075	PPP6R3	chr11	+	68350510	68350597	68343425	68343511	68355394	68355492	9595	153,335,162	14,20,4	82,175,182	6,35,23	134	61	0.00125671994599	0.0343531566444	0.833,0.884,0.949	0.862,0.695,0.783	0.109
31119	ENSG00000127603	MACF1	chr1	+	39946591	39946702	39945469	39945681	39950272	39951889	31119	28,77,40	20,81,29	18,20,26	17,46,75	158	61	0.00126639397953	0.0345711975779	0.351,0.268,0.347	0.29,0.144,0.118	0.138
18465	ENSG00000167528	ZNF641	chr12	-	48743828	48744001	48741689	48741898	48744568	48744674	18465	19,47,30	14,23,15	14,31,26	16,29,44	220	61	0.00128432366931	0.0348398082285	0.273,0.362,0.357	0.195,0.229,0.141	0.142
23310	ENSG00000064607	SUGP2	chr19	-	19104456	19104549	19101698	19101958	19105174	19106089	23310	67,148,66	7,7,2	51,103,107	8,14,22	140	61	0.0012871345466	0.0348570412786	0.807,0.902,0.935	0.735,0.762,0.679	0.156
13608	ENSG00000139793	MBNL2	chr13	+	98018712	98018807	98009735	98009889	98043575	98044262	13608	31,93,40	5,22,9	25,97,120	0,8,9	142	61	0.00130967921124	0.0352799168478	0.727,0.645,0.656	1.0,0.839,0.851	-0.221
12876	ENSG00000124279	FASTKD3	chr5	-	7866758	7868309	7866010	7866096	7869091	7869115	12876	1085,2509,1184	1,5,2	720,1454,1906	2,15,18	1554	17	0.00132864527132	0.035713477618	0.922,0.846,0.866	0.797,0.515,0.537	0.262
30765	ENSG00000129197	RPAIN	chr17	+	5331390	5331531	5329555	5329619	5335861	5336196	30765	134,410,206	6,11,4	71,154,199	9,12,11	184	57	0.00133087974528	0.035713477618	0.874,0.92,0.941	0.71,0.799,0.849	0.126
39750	ENSG00000005889	ZFX	chrX	+	24191723	24191840	24190831	24190917	24197299	24197887	39750	22,39,20	57,111,57	33,44,62	29,81,92	164	61	0.00134624192698	0.0360154196846	0.126,0.116,0.115	0.297,0.168,0.2	-0.103
9443	ENSG00000160908	ZNF394	chr7	-	99096338	99096465	99090862	99092254	99097260	99097920	9443	26,88,25	0,6,4	59,96,118	0,0,0	174	61	0.00134765534138	0.0360154196846	1.0,0.837,0.687	1.0,1.0,1.0	-0.159
26589	ENSG00000074755	ZZEF1	chr17	-	3974632	3974740	3974072	3974218	3975901	3976050	26589	1,4,0	15,37,15	15,12,20	24,44,51	155	61	0.00135671716252	0.036069902108	0.026,0.041,0.0	0.197,0.097,0.134	-0.12
34287	ENSG00000106070	GRB10	chr7	-	50772836	50773020	50771517	50771605	50823583	50823761	34287	25,40,12	5,9,3	19,20,32	12,14,20	231	61	0.00135357465562	0.036069902108	0.569,0.54,0.514	0.295,0.274,0.297	0.252
13553	ENSG00000148019	CEP78	chr9	+	80880774	80880822	80880287	80880459	80881357	80881983	13553	16,58,24	25,74,21	16,27,22	4,6,15	82	61	0.00135855250781	0.0360716060255	0.323,0.368,0.46	0.748,0.77,0.522	-0.296
30144	ENSG00000119777	TMEM214	chr2	+	27262608	27262705	27261914	27262032	27262897	27263066	30144	54,144,64	0,0,0	42,76,67	3,5,3	144	61	0.00136143914146	0.0361011824425	1.0,1.0,1.0	0.856,0.866,0.904	0.125
16238	ENSG00000148660	CAMK2G	chr10	-	75579289	75579403	75577236	75577312	75581439	75581488	16238	20,37,21	33,92,36	22,43,52	22,28,69	142	42	0.00140312931652	0.0369660136235	0.152,0.106,0.147	0.228,0.312,0.182	-0.106
20394	ENSG00000138326	RPS24	chr10	+	79797722	79797740	79796951	79797062	79799961	79799983	20394	24,49,22	60,130,55	24,44,68	127,236,246	11	15	0.00141446756678	0.0371377585603	0.353,0.339,0.353	0.205,0.203,0.274	0.121
28893	ENSG00000125457	MIF4GD	chr17	-	73263826	73263982	73263618	73263711	73264163	73264273	28893	69,162,81	0,0,0	52,76,92	3,3,5	203	61	0.0014190080397	0.0371440857693	1.0,1.0,1.0	0.839,0.884,0.847	0.143
27178	ENSG00000046651	OFD1	chrX	+	13769367	13769487	13767545	13767652	13771486	13771560	27178	114,292,137	7,19,12	96,235,252	18,28,38	167	61	0.00144816404749	0.0378100779835	0.856,0.849,0.807	0.661,0.754,0.708	0.13
23735	ENSG00000164136	IL15	chr4	+	142642211	142642330	142641621	142641719	142643076	142643161	23735	4,13,7	17,44,11	13,41,34	15,35,45	166	61	0.00145949561086	0.0380571422729	0.08,0.098,0.19	0.242,0.301,0.217	-0.131
33787	ENSG00000143390	RFX5	chr1	-	151319230	151319242	151318964	151319082	151319686	151319717	33787	0,5,0	57,127,87	5,6,10	42,81,92	5	24	0.00147877264978	0.0383633184876	0.0,0.159,0.0	0.364,0.262,0.343	-0.27
11016	ENSG00000118482	PHF3	chr6	+	64356523	64356700	64345740	64346055	64394029	64395812	11016	46,129,57	0,0,0	32,53,81	5,3,4	224	61	0.00152680986725	0.0393588391728	1.0,1.0,1.0	0.635,0.828,0.846	0.23
12975	ENSG00000162694	EXTL2	chr1	-	101343979	101344003	101343031	101343459	101354308	101354384	12975	2,3,2	42,110,46	6,6,7	20,51,46	34	61	0.00159736388775	0.0406628944675	0.079,0.047,0.072	0.35,0.174,0.214	-0.18
28139	ENSG00000101266	CSNK2A1	chr20	-	508576	508693	489094	489304	524315	524465	28139	57,101,49	67,134,44	17,38,49	43,69,100	164	61	0.00160026642234	0.0406859247078	0.24,0.219,0.293	0.128,0.17,0.154	0.1
23234	ENSG00000133313	CNDP2	chr18	+	72164743	72164830	72163593	72163666	72167116	72167268	23234	0,1,0	11,28,13	5,9,10	10,23,35	134	61	0.00161703276115	0.0408065330617	0.0,0.016,0.0	0.185,0.151,0.115	-0.145
28442	ENSG00000100227	POLDIP3	chr22	-	42997975	42998113	42995703	42995799	42998775	42998972	28442	43,104,47	18,27,30	49,115,188	5,22,32	185	61	0.00165693450433	0.0416586063959	0.441,0.559,0.341	0.764,0.633,0.66	-0.239
29063	ENSG00000104907	TRMT1	chr19	-	13220728	13220815	13220582	13220652	13220971	13221120	29063	112,299,122	18,30,13	166,315,303	7,16,22	134	61	0.00169473361501	0.0423475460978	0.739,0.819,0.81	0.915,0.9,0.862	-0.103
34651	ENSG00000166888	STAT6	chr12	-	57501441	57501526	57501013	57501097	57501945	57502082	34651	57,132,53	20,23,13	85,135,162	9,11,20	132	61	0.00169447745717	0.0423475460978	0.568,0.726,0.653	0.814,0.85,0.789	-0.169
11617	ENSG00000101084	C20orf24	chr20	+	35236292	35236403	35236117	35236221	35240412	35240960	11617	39,111,44	18,32,11	79,121,138	9,21,18	158	61	0.00171791114815	0.0426878659721	0.455,0.573,0.607	0.772,0.69,0.747	-0.191
24008	ENSG00000124209	RAB22A	chr20	+	56918773	56918855	56886098	56886178	56928328	56928400	24008	100,168,64	4,11,6	45,123,189	0,0,4	129	61	0.00173503189431	0.0430376669033	0.922,0.878,0.835	1.0,1.0,0.957	-0.107
36148	ENSG00000089682	RBM41	chrX	-	106331665	106332069	106312484	106312632	106358581	106358786	36148	136,371,192	4,6,5	127,237,309	0,0,0	451	61	0.00174255782965	0.0431193076559	0.821,0.893,0.839	1.0,1.0,1.0	-0.149
8349	ENSG00000133059	DSTYK	chr1	-	205117332	205117467	205111632	205116873	205119807	205119922	8349	21,53,21	2,12,8	24,59,75	2,2,2	182	61	0.00174062604258	0.0431193076559	0.779,0.597,0.468	0.801,0.908,0.926	-0.264
28928	ENSG00000165802	NSMF	chr9	-	140348182	140348272	140347507	140347632	140348842	140348895	28928	75,149,77	2,5,4	31,54,72	3,7,10	122	46	0.00175239507591	0.0432864043315	0.934,0.918,0.879	0.796,0.744,0.731	0.153
31270	ENSG00000178307	TMEM11	chr17	-	21114379	21114540	21101568	21102153	21117403	21117476	31270	47,119,73	26,66,44	25,53,107	43,54,85	208	61	0.00175825376361	0.0433496826827	0.346,0.346,0.327	0.146,0.224,0.27	0.126
40161	ENSG00000189077	TMEM120A	chr7	-	75616855	75616920	75616677	75616746	75617035	75617128	40161	22,28,30	5,17,9	23,40,53	0,3,7	116	61	0.0017936547294	0.0440023867712	0.698,0.464,0.637	1.0,0.875,0.799	-0.292
16406	ENSG00000113360	DROSHA	chr5	-	31521229	31521322	31515094	31515326	31526185	31527019	16406	47,119,66	6,7,6	53,99,178	0,0,6	140	61	0.00180928548885	0.0442753625784	0.773,0.881,0.827	1.0,1.0,0.928	-0.149
4004	ENSG00000198130	HIBCH	chr2	-	191073605	191073639	191069359	191069958	191077681	191077801	4004	12,42,17	2,3,0	10,15,25	4,8,8	54	61	0.00181162928725	0.0442753625784	0.871,0.941,1.0	0.738,0.679,0.779	0.205
9321	ENSG00000180329	CCDC43	chr17	-	42757952	42758020	42754850	42756411	42759370	42759506	9321	44,138,67	2,11,13	72,132,177	2,3,6	122	61	0.00183556398992	0.0446077096118	0.917,0.863,0.72	0.947,0.957,0.937	-0.114
30504	ENSG00000104365	IKBKB	chr8	+	42146151	42146246	42129600	42129723	42147673	42147791	30504	27,64,19	1,5,1	18,36,41	10,9,9	142	61	0.00186188133841	0.0450858661792	0.921,0.846,0.891	0.436,0.632,0.662	0.309
17474	ENSG00000143393	PI4KB	chr1	-	151298647	151298849	151288048	151288985	151299746	151299895	17474	78,208,97	6,14,9	67,118,169	8,19,41	249	61	0.00187367091713	0.0452637108272	0.761,0.784,0.725	0.672,0.603,0.502	0.164
2923	ENSG00000204130	RUFY2	chr10	-	70140988	70141156	70139180	70139278	70143554	70143671	2923	46,120,49	0,0,0	40,106,130	3,11,5	215	61	0.0019137194754	0.0459586050902	1.0,1.0,1.0	0.791,0.732,0.881	0.199
29914	ENSG00000114127	XRN1	chr3	-	142031977	142032016	142031439	142031600	142037433	142037536	29914	1,2,0	11,50,27	5,24,29	38,86,127	64	61	0.00198176360155	0.0471479155906	0.08,0.037,0.0	0.111,0.21,0.179	-0.128
11169	ENSG00000072682	P4HA2	chr5	-	131562778	131562914	131554237	131554337	131563482	131563550	11169	53,145,79	49,103,57	81,119,148	25,59,72	183	61	0.00198418416267	0.0471504206217	0.265,0.319,0.316	0.519,0.402,0.407	-0.143
42380	ENSG00000124370	MCEE	chr2	-	71356846	71356947	71351335	71351673	71357309	71357369	42380	17,39,23	9,20,8	6,25,18	11,20,31	140	53	0.00200694482028	0.047580245943	0.417,0.425,0.521	0.171,0.321,0.18	0.23
11053	ENSG00000090539	CHRD	chr3	+	184104279	184104543	184103833	184103947	184104632	184104726	11053	44,113,88	13,13,7	44,67,62	0,3,0	311	61	0.00207761836005	0.0490274599101	0.399,0.63,0.711	1.0,0.814,1.0	-0.358
22957	ENSG00000121067	SPOP	chr17	-	47745388	47745440	47700094	47700238	47755294	47755472	22957	0,4,1	23,57,31	10,5,12	14,45,51	90	61	0.00208112708044	0.0490280028664	0.0,0.045,0.021	0.326,0.07,0.138	-0.156
26113	ENSG00000143164	DCAF6	chr1	+	167992225	167992285	167973770	167974031	168007608	168007726	26113	65,111,45	61,111,57	33,89,95	19,48,68	106	61	0.00208245629656	0.0490280028664	0.38,0.365,0.312	0.5,0.516,0.446	-0.135
33637	ENSG00000110911	SLC11A2	chr12	-	51399435	51399460	51399093	51399219	51402258	51402407	33637	0,2,0	45,116,46	5,5,9	48,89,78	36	61	0.0021020377051	0.0493179698898	0.0,0.028,0.0	0.15,0.087,0.164	-0.124
8542	ENSG00000022840	RNF10	chr12	+	121008993	121009094	121004627	121004783	121013433	121013491	8542	98,236,112	0,6,0	81,220,218	6,11,12	138	51	0.00211169749788	0.0494773453096	1.0,0.936,1.0	0.833,0.881,0.87	0.117

## Sheet: Supplementary Table 3
Table 3: Curated list of proteins described as ERG interactors
Gene Symbol	Gene Name
ACTB	actin beta
ADAR	adenosine deaminase, RNA specific
APP	amyloid beta precursor protein
AR	androgen receptor
BRD2	bromodomain containing 2
BRD3	bromodomain containing 3
BRD4	bromodomain containing 4
CAD	carbamoyl-phosphate synthetase 2, aspartate transcarbamylase, and dihydroorotase
CDC5L	cell division cycle 5 like
CLTC	clathrin heavy chain
CUL3	cullin 3
DDX21	DExD-box helicase 21
DDX23	DEAD-box helicase 23
DDX3X	DEAD-box helicase 3 X-linked
DDX5	DEAD-box helicase 5
DKC1	dyskerin pseudouridine synthase 1
DNAJA1	DnaJ heat shock protein family (Hsp40) member A1
DNAJA2	DnaJ heat shock protein family (Hsp40) member A2
DNAJA4	DnaJ heat shock protein family (Hsp40) member A4
EEF1A2	eukaryotic translation elongation factor 1 alpha 2
EIF2S1	eukaryotic translation initiation factor 2 subunit alpha
ELAVL1	ELAV like RNA binding protein 1
ETS2	ETS proto-oncogene 2, transcription factor
FBL	fibrillarin
HERC2	HECT and RLD domain containing E3 ubiquitin protein ligase 2
HNRNPA1	heterogeneous nuclear ribonucleoprotein A1
HNRNPA2B1	heterogeneous nuclear ribonucleoprotein A2/B1
HNRNPAB	heterogeneous nuclear ribonucleoprotein A/B
HNRNPC	heterogeneous nuclear ribonucleoprotein C (C1/C2)
HNRNPD	heterogeneous nuclear ribonucleoprotein D
HNRNPDL	heterogeneous nuclear ribonucleoprotein D like
HNRNPF	heterogeneous nuclear ribonucleoprotein F
HNRNPH1	heterogeneous nuclear ribonucleoprotein H1
HNRNPH3	heterogeneous nuclear ribonucleoprotein H3
HNRNPM	heterogeneous nuclear ribonucleoprotein M
HNRNPU	heterogeneous nuclear ribonucleoprotein U
HNRNPUL1	heterogeneous nuclear ribonucleoprotein U like 1
HNRNPUL2	heterogeneous nuclear ribonucleoprotein U like 2
HSPA4	heat shock protein family A (Hsp70) member4
HSPA8	heat shock protein family A (Hsp70) member8
HSPD1	heat shock protein family D (Hsp70) member 1
HUWE1	HECT, UBA and WWE domain containing 1, E3 ubiquitin protein ligase
ILF2	interleukin enhancer binding factor 2
ILF3	interleukin enhancer binding factor 3
JUN	Jun proto-oncogene, AP-1 transcription factor subunit
LANCL1	LanC like 1
MATR3	matrin 3
NCL	nucleolin
NEDD4	neural precursor cell expressed, developmentally down-regulated 4, E3 ubiquitin protein ligase
NME1	NME/NM23 nucleoside diphosphate kinase 1
NOLC1	nucleolar and coiled-body phosphoprotein 1
NONO	non-POU domain containing octamer binding
NPM1	nucleophosmin 1
NUMA1	nuclear mitotic apparatus protein 1
PARP1	poly(ADP-ribos) polymerase 1
PCBP1	poly(rC) binding protein 1
POLR2A	RNA polymerase II subunit A
PRKDC	protein kinase, DNA-activated, catalytic polypeptide
PRPF40A	pre-mRNA processing factor 40 homolog A
PRPF8	pre-mRNA processing factor 8
PUF60	poly(U)binding splicing factor 60
RCC2	regulator of chromosome condensation 2
RING1	ring finger protein 1
RNF2	ring finger protein 2
RPL7A	ribosomal protein L7a
RPLP0	ribosomal protein lateral stalk subunit P0
RPS18	ribosomal protein S18
RUNX1	runt related transcription factor 1
RUNX2	runt related transcription factor 2
RUNX3	runt related transcription factor 3
SETDB1	SET domain bifurcated 1
SF3B1	splicing factor 3b subunit 1
SF3B2	splicing factor 3b subunit 2
SF3B3	splicing factor 3b subunit 3
SFPQ	splicing factor proline and glutamine rich
SNRNP200	small nuclear ribonucleoprotein U5 subunit 200
SPI1	Spi-1 proto-oncogene
SPOP	speckle type BTB/POZ protein
SPTAN1	spectrin alpha, non-erythrocytic 1
STUB1	STIP1 homology and U-box containing protein 1
SYN1	synapsin I
TOP1	DNA topoisomerase I
TOP2B	DNA topoisomerase II beta
TPM1	tropomyosin 1
TRIM21	tripartite motif containing 21
TRIM25	tripartite motif containing 25
TRIM33	tripartite motif containing 33
TRIP12	thyroid hormone receptor interactor 12
TUBB	tubulin beta class I
UBR4	ubiquitin protein ligase E3 component n-recognin 4
UBR5	ubiquitin protein ligase E3 component n-recognin 5
UHRF1	ubiquitin like with PHD and ring finger domains 1
USP9X	ubiquitin specific peptidase 9 X-linked
XRCC4	X-ray repair cross complementing 4
XRCC5	X-ray repair cross complementing 5
XRCC6	X-ray repair cross complementing 6
XRN2	5'-3' exoribonuclease 2

## Sheet: Supplementary Table 4
Table 4: RBFOX2-regulated exons identified by rMATS software between HeLa_siCTRL and HeLa_siRBFOX2
ID	GeneID	geneSymbol	chr	strand	exonStart_0base	exonEnd	upstreamES	upstreamEE	downstreamES	downstreamEE	ID.1	IC_siCTRL	SC_siCTRL	IC_siRBFOX2	SC_siRBFOX2	IncFormLen	SkipFormLen	PValue	FDR	IncLevel_siCTRL	IncLevel_siRBFOX2	IncLevelDifference
11694	ENSG00000112414	GPR126	chr6	+	142762044	142762090	142759348	142759501	142764473	142767385	11694	73,194,107	0,2,1	20,18,18	41,37,31	78	61	0	0	1.0,0.987,0.988	0.276,0.276,0.312	0.704
12094	ENSG00000136238	RAC1	chr7	+	6438292	6438349	6431554	6431672	6439756	6439819	12094	70,170,73	88,164,91	2,3,4	65,82,85	95	56	0	0	0.319,0.379,0.321	0.018,0.021,0.027	0.318
12424	ENSG00000104852	SNRNP70	chr19	+	49605370	49605442	49604646	49604728	49607890	49607992	12424	6,28,10	245,591,275	45,54,43	153,195,168	122	61	0	0	0.012,0.023,0.018	0.128,0.122,0.113	-0.103
12425	ENSG00000104852	SNRNP70	chr19	+	49605370	49606844	49604646	49604728	49607890	49607992	12425	403,1221,530	245,591,275	1465,1584,1264	153,195,168	1521	61	0	0	0.062,0.077,0.072	0.277,0.246,0.232	-0.181
12427	ENSG00000104852	SNRNP70	chr19	+	49605370	49605430	49604646	49604728	49607890	49607992	12427	6,31,13	245,591,275	49,54,43	153,195,168	106	61	0	0	0.014,0.029,0.026	0.156,0.137,0.128	-0.117
13135	ENSG00000136068	FLNB	chr3	+	58117653	58117746	58116467	58116635	58118534	58118658	13135	58,134,60	48,115,86	13,3,5	56,62,72	140	61	0	0	0.345,0.337,0.233	0.092,0.021,0.029	0.258
1324	ENSG00000171603	CLSTN1	chr1	-	9797555	9797612	9795942	9796100	9801151	9801314	1324	23,69,36	13,20,14	1,2,0	35,26,29	100	61	0	0	0.519,0.678,0.611	0.017,0.045,0.0	0.582
13286	ENSG00000124193	SRSF6	chr20	+	42087792	42088060	42087000	42087149	42088410	42088535	13286	63,225,111	66,176,89	198,174,163	34,40,39	315	61	0	0	0.156,0.198,0.195	0.53,0.457,0.447	-0.295
14398	ENSG00000117335	CD46	chr1	+	207963597	207963690	207959000	207959027	207966863	207967218	14398	172,424,200	110,233,116	25,30,35	80,71,58	99	20	0	0	0.24,0.269,0.258	0.059,0.079,0.109	0.173
17157	ENSG00000132640	BTBD3	chr20	+	11899733	11899824	11898981	11899249	11900365	11900484	17157	373,907,442	8,36,16	174,192,184	36,38,40	138	61	0	0	0.954,0.918,0.924	0.681,0.691,0.67	0.251
17437	ENSG00000068793	CYFIP1	chr15	+	22956038	22956186	22955132	22955280	22956437	22956585	17437	1,5,6	60,141,70	18,15,14	13,18,13	195	61	0	0	0.005,0.011,0.026	0.302,0.207,0.252	-0.24
17913	ENSG00000137177	KIF13A	chr6	-	17790102	17790141	17788006	17788106	17794479	17794626	17913	32,100,42	7,25,11	4,9,9	55,47,56	64	61	0	0	0.813,0.792,0.784	0.065,0.154,0.133	0.679
20326	ENSG00000120802	TMPO	chr12	+	98938728	98938839	98931252	98931350	98940136	98940225	20326	429,947,474	20,39,17	185,211,196	56,48,42	158	61	0	0	0.892,0.904,0.915	0.561,0.629,0.643	0.293
20715	ENSG00000115875	SRSF7	chr2	-	38976039	38976488	38975720	38975795	38976670	38976847	20715	203,497,233	308,629,326	306,334,302	113,119,121	496	61	0	0	0.075,0.089,0.081	0.25,0.257,0.235	-0.166
20717	ENSG00000115875	SRSF7	chr2	-	38976039	38976315	38975720	38975795	38976670	38976847	20717	84,237,85	308,629,326	118,129,132	113,119,121	323	61	0	0	0.049,0.066,0.047	0.165,0.17,0.171	-0.115
21351	ENSG00000117143	UAP1	chr1	+	162562524	162562572	162560112	162560301	162567581	162567648	21351	104,251,107	29,82,39	9,10,3	32,36,36	81	60	0	0	0.727,0.694,0.67	0.172,0.171,0.058	0.563
21352	ENSG00000117143	UAP1	chr1	+	162562521	162562572	162560112	162560301	162567581	162567648	21352	152,342,134	29,82,39	14,17,6	32,36,36	87	60	0	0	0.783,0.742,0.703	0.232,0.246,0.103	0.549
21797	ENSG00000143537	ADAM15	chr1	+	155033890	155033965	155033238	155033308	155034720	155034845	21797	8,10,4	224,433,185	33,49,63	38,52,49	122	61	0	0	0.018,0.011,0.011	0.303,0.32,0.391	-0.325
21802	ENSG00000143537	ADAM15	chr1	+	155033893	155033965	155033238	155033308	155034720	155034845	21802	6,18,4	224,433,185	35,53,69	38,52,49	122	61	0	0	0.013,0.02,0.011	0.315,0.338,0.413	-0.341
21806	ENSG00000143537	ADAM15	chr1	+	155034379	155034593	155033238	155033308	155034720	155034845	21806	26,57,17	224,433,185	37,66,49	38,52,49	261	61	0	0	0.026,0.03,0.021	0.185,0.229,0.189	-0.175
22164	ENSG00000178209	PLEC	chr8	-	144996671	145000052	144990344	144996563	145000951	145001050	22164	2490,8032,4123	5,16,6	2311,2280,2662	25,31,31	3428	61	0	0	0.899,0.899,0.924	0.622,0.567,0.604	0.31
22286	ENSG00000142192	APP	chr21	-	27369674	27369731	27354656	27354790	27372329	27372497	22286	148,371,196	92,195,97	23,33,15	127,117,108	100	61	0	0	0.495,0.537,0.552	0.099,0.147,0.078	0.42
2247	ENSG00000112851	ERBB2IP	chr5	+	65364704	65364848	65349233	65350779	65370851	65371058	2247	9,31,16	66,129,64	57,63,45	19,24,22	191	61	0	0	0.042,0.071,0.074	0.489,0.456,0.395	-0.384
22872	ENSG00000136153	LMO7	chr13	+	76379614	76379896	76378424	76378677	76391296	76391414	22872	46,119,59	14,24,14	28,15,15	55,69,54	329	61	0	0	0.379,0.479,0.439	0.086,0.039,0.049	0.374
22877	ENSG00000136153	LMO7	chr13	+	76381615	76382335	76378455	76378677	76383289	76383319	22877	57,309,158	77,188,120	59,55,49	2,2,2	729	23	0	0	0.023,0.049,0.04	0.482,0.465,0.436	-0.424
22878	ENSG00000136153	LMO7	chr13	+	76383289	76383319	76378424	76378677	76391296	76391414	22878	178,387,239	14,24,14	6,4,3	55,69,54	46	61	0	0	0.944,0.955,0.958	0.126,0.071,0.069	0.864
22883	ENSG00000186575	NF2	chr22	+	30079008	30079068	30077427	30077590	30090740	30090800	22883	47,77,49	15,31,22	4,6,7	39,30,27	98	53	0	0	0.629,0.573,0.546	0.053,0.098,0.123	0.491
22885	ENSG00000186575	NF2	chr22	+	30079008	30079053	30077427	30077590	30090740	30090800	22885	69,123,78	15,31,22	5,10,6	39,30,27	68	53	0	0	0.782,0.756,0.734	0.091,0.206,0.148	0.609
2353	ENSG00000130779	CLIP1	chr12	-	122831921	122832026	122825299	122826244	122837272	122837333	2353	11,14,4	60,137,79	38,42,46	28,33,31	145	54	0	0	0.064,0.037,0.019	0.336,0.322,0.356	-0.298
24792	ENSG00000196924	FLNA	chrX	-	153585618	153585642	153583192	153583440	153585801	153585991	24792	308,721,372	83,224,136	302,333,293	23,24,18	34	61	0	0	0.869,0.852,0.831	0.959,0.961,0.967	-0.112
25130	ENSG00000154380	ENAH	chr1	-	225692692	225692755	225688693	225688772	225695652	225695719	25130	138,310,100	91,199,102	2,2,5	83,121,105	111	60	0	0	0.45,0.457,0.346	0.013,0.009,0.025	0.402
26716	ENSG00000111206	FOXM1	chr12	-	2974520	2974565	2973848	2973918	2975558	2975687	26716	73,195,95	11,25,17	31,39,36	78,93,105	76	61	0	0	0.842,0.862,0.818	0.242,0.252,0.216	0.604
29991	ENSG00000198563	DDX39B	chr6	-	31508929	31509104	31508098	31508441	31509726	31509768	29991	26,72,34	103,266,93	61,65,62	35,25,35	196	35	0	0	0.043,0.046,0.061	0.237,0.317,0.24	-0.215
31739	ENSG00000114346	ECT2	chr3	+	172473272	172473365	172473084	172473164	172474772	172474920	31739	156,399,196	56,151,63	7,6,10	59,72,79	140	61	0	0	0.548,0.535,0.575	0.049,0.035,0.052	0.507
3212	ENSG00000197965	MPZL1	chr1	+	167745300	167745403	167742472	167742605	167757056	167757990	3212	599,1378,698	7,19,7	158,176,169	57,53,48	150	61	0	0	0.972,0.967,0.976	0.53,0.575,0.589	0.407
32376	ENSG00000127054	CPSF3L	chr1	-	1258271	1258667	1256375	1256473	1259960	1260030	32376	3,16,10	35,81,43	45,46,22	18,20,17	443	61	0	0	0.012,0.026,0.031	0.256,0.241,0.151	-0.193
32607	ENSG00000077254	USP33	chr1	-	78212083	78212241	78207301	78207433	78225327	78225374	32607	106,262,106	42,119,58	5,1,4	31,57,36	184	40	0	0	0.354,0.324,0.284	0.034,0.004,0.024	0.3
32608	ENSG00000077254	USP33	chr1	-	78212083	78212241	78211105	78211284	78225327	78225374	32608	115,300,121	32,56,17	5,1,4	18,27,23	184	40	0	0	0.439,0.538,0.607	0.057,0.008,0.036	0.494
33549	ENSG00000152952	PLOD2	chr3	-	145795648	145795711	145794568	145794682	145796902	145797044	33549	77,195,70	108,224,103	9,8,7	88,80,63	112	61	0	0	0.28,0.322,0.27	0.053,0.052,0.057	0.237
33718	ENSG00000173905	GOLIM4	chr3	-	167758573	167758657	167754623	167754782	167759179	167759262	33718	193,470,240	22,23,16	11,30,18	59,50,55	131	61	0	0	0.803,0.905,0.875	0.08,0.218,0.132	0.718
33827	ENSG00000084234	APLP2	chr11	+	129993506	129993674	129992199	129992408	129996594	129996725	33827	343,818,428	123,304,122	126,148,112	144,146,127	215	61	0	0	0.442,0.433,0.499	0.199,0.223,0.2	0.251
33915	ENSG00000103051	COG4	chr16	-	70549770	70549943	70548237	70548412	70551528	70551643	33915	3,20,1	86,173,81	32,38,40	59,68,67	220	61	0	0	0.01,0.031,0.003	0.131,0.134,0.142	-0.121
34520	ENSG00000196154	S100A4	chr1	-	153517945	153517994	153517129	153517285	153518228	153518278	34520	115,249,142	462,811,469	9,10,6	555,604,552	66	43	0	0	0.14,0.167,0.165	0.01,0.011,0.007	0.148
35879	ENSG00000182534	MXRA7	chr17	-	74679928	74680009	74675650	74676961	74681153	74681247	35879	40,130,43	148,262,119	7,5,3	92,135,98	128	61	0	0	0.114,0.191,0.147	0.035,0.017,0.014	0.129
38795	ENSG00000049130	KITLG	chr12	-	88909310	88909394	88900804	88900914	88910110	88910267	38795	277,576,293	41,100,49	63,69,67	57,75,69	131	61	0	0	0.759,0.728,0.736	0.34,0.3,0.311	0.424
40617	ENSG00000092841	MYL6	chr12	+	56554409	56554454	56554026	56554104	56555170	56555334	40617	713,1267,681	1296,2121,1287	42,48,34	444,530,477	76	61	0	0	0.306,0.324,0.298	0.071,0.068,0.054	0.245
41353	ENSG00000136754	ABI1	chr10	-	27047990	27048167	27040526	27040712	27054146	27054247	41353	169,343,160	10,6,2	29,41,37	10,14,22	224	61	0	0	0.821,0.94,0.956	0.441,0.444,0.314	0.506
41356	ENSG00000136754	ABI1	chr10	-	27047990	27048164	27040526	27040712	27054146	27054247	41356	137,299,144	10,6,2	22,31,31	10,14,22	221	61	0	0	0.791,0.932,0.952	0.378,0.379,0.28	0.546
5277	ENSG00000133030	MPRIP	chr17	+	17083920	17083983	17083316	17083402	17088136	17088874	5277	112,309,132	81,170,106	6,1,7	78,68,58	112	61	0	0	0.43,0.497,0.404	0.04,0.008,0.062	0.407
5746	ENSG00000156976	EIF4A2	chr3	+	186506098	186506205	186505591	186505671	186506913	186507670	5746	273,729,384	40,106,49	182,172,177	84,95,114	154	61	0	0	0.73,0.731,0.756	0.462,0.418,0.381	0.319
5747	ENSG00000156976	EIF4A2	chr3	+	186506098	186506209	186505591	186505671	186506913	186507080	5747	293,867,421	40,106,49	217,204,210	84,95,114	158	61	0	0	0.739,0.759,0.768	0.499,0.453,0.416	0.299
8209	ENSG00000159023	EPB41	chr1	+	29386933	29386996	29379615	29379824	29391493	29391733	8209	28,94,45	1,2,1	0,1,7	22,19,30	112	61	0	0	0.938,0.962,0.961	0.0,0.028,0.113	0.907
15772	ENSG00000125944	HNRNPR	chr1	-	23667344	23667510	23664982	23665101	23670703	23670755	15772	324,615,396	38,72,38	143,155,138	66,58,46	197	45	1.11022302463e-16	2.94385327404e-14	0.661,0.661,0.704	0.331,0.379,0.407	0.303
33233	ENSG00000253729	PRKDC	chr8	-	48694722	48694815	48691564	48691654	48694938	48695159	33233	272,609,308	22,58,20	267,276,253	70,84,76	140	61	1.11022302463e-16	2.94385327404e-14	0.843,0.821,0.87	0.624,0.589,0.592	0.243
35751	ENSG00000143437	ARNT	chr1	-	150814899	150814944	150811916	150812130	150818738	150818783	35751	43,83,46	2,2,2	19,9,12	15,16,16	53	38	1.11022302463e-16	2.94385327404e-14	0.939,0.967,0.943	0.476,0.287,0.35	0.579
5460	ENSG00000111196	MAGOHB	chr12	-	10765238	10765577	10763220	10763279	10766037	10766208	5460	28,76,45	138,336,152	61,36,54	26,50,47	377	52	2.22044604925e-16	5.79571113324e-14	0.027,0.03,0.039	0.244,0.09,0.137	-0.125
15774	ENSG00000125944	HNRNPR	chr1	-	23667344	23667513	23664982	23665101	23670703	23670815	15774	294,578,378	38,72,38	141,145,131	66,58,46	216	61	3.33066907388e-16	8.43012528472e-14	0.686,0.694,0.737	0.376,0.414,0.446	0.294
37970	ENSG00000157193	LRP8	chr1	-	53738275	53738314	53736898	53737018	53741302	53741335	37970	37,97,40	26,49,23	0,0,0	14,15,22	32	26	3.33066907388e-16	8.43012528472e-14	0.536,0.617,0.586	0.0,0.0,0.0	0.58
24037	ENSG00000197694	SPTAN1	chr9	+	131355261	131355321	131353755	131353904	131356453	131356652	24037	152,391,215	7,21,9	100,85,87	26,27,26	106	61	7.77156117238e-16	1.93767058783e-13	0.926,0.915,0.932	0.689,0.644,0.658	0.261
26713	ENSG00000167792	NDUFV1	chr11	+	67374836	67375087	67374414	67374547	67375866	67375949	26713	30,88,36	132,255,135	75,58,68	61,69,65	298	61	1.11022302463e-15	2.72739347448e-13	0.044,0.066,0.052	0.201,0.147,0.176	-0.121
38805	ENSG00000048828	FAM120A	chr9	+	96285561	96285645	96278264	96278551	96289436	96289524	38805	31,75,40	101,281,118	3,7,10	135,178,132	131	61	1.44328993201e-15	3.49422584264e-13	0.125,0.111,0.136	0.01,0.018,0.034	0.103
3085	ENSG00000136717	BIN1	chr2	-	127825738	127825831	127821508	127821594	127826499	127826607	3085	3,34,9	80,169,92	35,30,33	41,48,43	140	61	1.55431223448e-15	3.70925512528e-13	0.016,0.081,0.041	0.271,0.214,0.251	-0.199
16001	ENSG00000004866	ST7	chr7	+	116774177	116774246	116771938	116772014	116776134	116776289	16001	30,64,38	23,39,15	5,4,1	30,35,28	122	61	1.99840144433e-15	4.70187269402e-13	0.395,0.451,0.559	0.077,0.054,0.018	0.419
26707	ENSG00000167792	NDUFV1	chr11	+	67374769	67375087	67374424	67374547	67375866	67375949	26707	49,131,55	132,255,135	103,77,95	61,69,65	365	61	2.77555756156e-15	6.3514642556e-13	0.058,0.079,0.064	0.22,0.157,0.196	-0.124
33828	ENSG00000084234	APLP2	chr11	+	130007150	130007186	130005457	130005610	130010292	130010378	33828	63,138,69	115,309,131	15,9,16	114,120,117	58	61	1.487698853e-14	3.35837964045e-12	0.366,0.32,0.356	0.122,0.073,0.126	0.24
14640	ENSG00000169764	UGP2	chr2	+	64069192	64069338	64068087	64068366	64083439	64083567	14640	150,340,124	71,170,93	12,9,9	27,39,35	193	61	2.64233079861e-14	5.88535146544e-12	0.4,0.387,0.296	0.123,0.068,0.075	0.272
10892	ENSG00000173209	AHSA2	chr2	+	61410681	61410797	61408454	61408540	61411846	61411935	10892	32,131,56	25,63,30	21,39,18	66,72,66	163	61	5.42899059042e-14	1.19330641859e-11	0.324,0.438,0.411	0.106,0.169,0.093	0.268
14555	ENSG00000087087	SRRT	chr7	+	100480385	100480711	100479673	100479862	100481690	100481860	14555	12,11,10	44,102,68	39,22,26	27,28,32	373	61	5.65103519534e-14	1.20902936045e-11	0.043,0.017,0.023	0.191,0.114,0.117	-0.113
27749	ENSG00000153914	SREK1	chr5	+	65454636	65454760	65449290	65449424	65455046	65455162	27749	18,52,28	28,48,41	56,78,48	12,16,7	171	61	5.71764857682e-14	1.20902936045e-11	0.187,0.279,0.196	0.625,0.635,0.71	-0.436
9006	ENSG00000091409	ITGA6	chr2	+	173366499	173366629	173362702	173362828	173368818	173369262	9006	88,233,96	19,54,26	8,6,3	10,22,14	177	61	2.15272244475e-13	4.49515355494e-11	0.615,0.598,0.56	0.216,0.086,0.069	0.467
646	ENSG00000173230	GOLGB1	chr3	-	121438492	121438600	121437234	121437348	121441108	121441225	646	41,101,89	3,8,7	21,26,27	18,20,15	155	61	5.38458166943e-13	1.09694435107e-10	0.843,0.832,0.833	0.315,0.338,0.415	0.48
645	ENSG00000173230	GOLGB1	chr3	-	121438492	121438615	121437234	121437348	121441108	121441225	645	46,129,100	3,8,7	31,30,33	18,20,15	170	61	6.29163388055e-13	1.26628607198e-10	0.846,0.853,0.837	0.382,0.35,0.441	0.454
27752	ENSG00000153914	SREK1	chr5	+	65451892	65454760	65449290	65449424	65455046	65455162	27752	329,1108,511	28,48,41	1054,1098,930	12,16,7	2915	61	6.45039577307e-13	1.28278406416e-10	0.197,0.326,0.207	0.648,0.59,0.735	-0.414
19479	ENSG00000180900	SCRIB	chr8	-	144889721	144889784	144889093	144889183	144890778	144891195	19479	70,174,87	13,29,22	154,184,166	0,7,4	112	61	8.41438030363e-13	1.63444445316e-10	0.746,0.766,0.683	1.0,0.935,0.958	-0.233
27154	ENSG00000136527	TRA2B	chr3	-	185649364	185649640	185644388	185644522	185655612	185655817	27154	97,277,121	169,348,170	124,125,115	56,74,71	323	61	1.27087229629e-12	2.44022088615e-10	0.098,0.131,0.118	0.295,0.242,0.234	-0.141
33913	ENSG00000103051	COG4	chr16	-	70542568	70542727	70542308	70542367	70543133	70543291	33913	17,50,23	48,122,49	38,37,38	22,22,17	197	52	2.08455475104e-12	3.95710080865e-10	0.085,0.098,0.11	0.313,0.307,0.371	-0.233
22813	ENSG00000065613	SLK	chr10	+	105770573	105770666	105767934	105768114	105777917	105778047	22813	79,197,105	73,139,69	12,11,19	42,49,43	140	61	2.53130849615e-12	4.75118072227e-10	0.32,0.382,0.399	0.111,0.089,0.161	0.247
23280	ENSG00000101166	SLMO2	chr20	-	57612245	57612354	57611744	57611815	57613520	57613689	23280	855,1505,861	32,46,21	358,409,446	42,45,30	156	61	7.57371942939e-12	1.39031849525e-09	0.913,0.928,0.941	0.769,0.78,0.853	0.127
22329	ENSG00000243147	MRPL33	chr2	+	27997290	27997397	27995540	27995559	28002299	28002564	22329	358,841,395	8,16,11	119,163,170	13,21,18	105	12	9.0754070925e-12	1.63015780086e-09	0.836,0.857,0.804	0.511,0.47,0.519	0.332
38653	ENSG00000149932	TMEM219	chr16	+	29983362	29983461	29982728	29982899	29984270	29984369	38653	28,62,33	40,83,45	2,1,1	33,35,25	146	61	9.67392832507e-12	1.71918056032e-09	0.226,0.238,0.235	0.025,0.012,0.016	0.215
41349	ENSG00000136754	ABI1	chr10	-	27044583	27044670	27040526	27040712	27054146	27054247	41349	40,109,39	10,6,2	10,1,4	10,14,22	134	61	1.03284047981e-11	1.81616844371e-09	0.646,0.892,0.899	0.313,0.031,0.076	0.672
14716	ENSG00000101972	STAG2	chrX	+	123155216	123155281	123095588	123095706	123156380	123156521	14716	72,151,75	46,99,34	7,22,12	33,42,44	116	61	1.123501292e-11	1.95500927946e-09	0.451,0.445,0.537	0.1,0.216,0.125	0.331
13136	ENSG00000136068	FLNB	chr3	+	58127584	58127623	58124008	58124256	58128376	58128479	13136	63,182,106	11,23,10	35,39,33	23,27,17	64	61	1.30856436797e-11	2.25356368731e-09	0.845,0.883,0.91	0.592,0.579,0.649	0.273
22052	ENSG00000116688	MFN2	chr1	+	12052335	12052520	12049221	12049400	12052611	12052697	22052	4,8,2	55,124,55	9,17,20	23,33,34	232	61	1.57327484374e-11	2.654702653e-09	0.019,0.017,0.009	0.093,0.119,0.134	-0.1
13138	ENSG00000136068	FLNB	chr3	+	58127584	58127656	58124008	58124256	58128376	58128479	13138	105,308,173	11,23,10	58,67,61	23,27,17	122	61	1.71286318462e-11	2.86133794991e-09	0.827,0.87,0.896	0.558,0.554,0.642	0.28
26718	ENSG00000111206	FOXM1	chr12	-	2970464	2970578	2966848	2968829	2973485	2973661	26718	57,135,50	29,59,29	21,35,18	44,52,43	161	61	1.8346102415e-11	3.03437268161e-09	0.427,0.464,0.395	0.153,0.203,0.137	0.264
[truncated: 313 more rows]

## Sheet: Supplementary Table 5
Table 5: Differentially expressed genes between HUVEC_siCTRL and HUVEC_siERG
[truncated: 4,213 more rows]

[truncated: 8 more sheets: Supplementary Table 6, Supplementary Table 7, Supplementary Table 8, Supplementary Table 9, Suuplementary Table 10, Supplementary Table 11, Supplementary Table 12, Supplementary Table 13]
